# Supplementary material for: Metagenomic analysis provides bases on individualized shift of colon microbiome affected by delaying colostrum feeding in neonatal calves
Source: Front Microbiol. 2022 Nov 1;13:1035331. doi: 10.3389/fmicb.2022.1035331 (PMC9664197; doi:10.3389/fmicb.2022.1035331)
Supplement: Supplementary file 1 [file Table_1.XLSX]

## Sheet: Sheet1
DATASET S1 Metagenomic sequencing information
ID	Location	imput reads	Reads (after quality control)	Unique contigs	matched (reads to contigs)
4114	colon	38013064	24241583	27354	0.002
4117	colon	26347159	16716878	62939	0.079
4122	colon	26928222	15382088	71336	0.072
4124	colon	34886821	21094292	47180	0.113
4125	colon	34725242	24040975	55483	0.004
4126	colon	22490420	11306366	14481	0.191
4128	colon	32039383	20951326	67533	0.025
4133	colon	44048738	7108111	6602	0.733
4134	colon	24747714	15883033	28343	0.087
4135	colon	43977818	6329999	8719	0.758
4108	ileum	36347273	335921	6591	0.269
4139	colon	18823959	9408884	7104	0.224
4140	colon	13986135	8294628	16449	0.004
4143	colon	47711738	2635504	60099	0.212
4144	colon	31356875	21717773	47808	0.013
4145	colon	12100684	7875203	32107	0.002
4146	colon	35613349	22518650	46659	0.03
4147	colon	34123439	3339116	64595	0.825
4149	colon	14028047	30957736	50447	0.039
4154	colon	34884476	22753504	61404	0.001
4158	colon	47664077	28858761	87493	0.136
4159	colon	33084834	35596204	75209	0.766
4168	colon	25376053	4549679	53934	0.005
4164	colon	31634005	16555787	19536	0.013

## Sheet: cpm
Pathways
# Pathway	Pathway name	First Level KEGG function	Second Level KEGG function	4108CC	4114CC	4117CC	4122CC	4124CC	4125CC	4126CC	4128CC	4133CC	4134CC	4135CC	4139CC	4140CC	4143CC	4144CC	4145CC	4146CC	4147CC	4149CC	4154CC	4158CC	4159CC	4164CC	4168CC
ko02030	Bacterial chemotaxis	Cellular Processes	Cell motility	2934.4	8528.26	3997.42	5733	7098.45	5060.8	7616	5120.73	7500.92	6279.32	3626.06	7991.71	6346.62	6365.89	4435.25	6000.4	7782.74	5332.59	4532.56	7239.1	9208.81	4884.28	3866.32	5807.53
ko02040	Flagellar assembly	Cellular Processes	Cell motility	437.479	5552.21	1423.87	643.422	379.296	1780.7	3737.69	1326.97	3829.47	1421.92	1589.95	4506.61	215.128	5350.68	885.749	4854.87	6921	1233.79	990.194	4855.9	8060.41	1417.43	1081.79	1967.79
ko04110	Cell cycle	Cellular Processes	Cell growth and death	0	0	0	2.03984	1.5992	0	0	3.59486	0	0	0	0	0	17.0912	3.36738	0	7.33317	0	0	0	2.96259	0.88127	7.60081	0
ko04111	Cell cycle - yeast	Cellular Processes	Cell growth and death	0.193269	1.5574	1.48047	0	0	1.18663	2.19069	0	2.11784	1.04533	43.0139	6.85202	4.15887	0	0	2.46346	0	0.337406	0.248249	1.57593	0	0	0	2.66459
ko04112	Cell cycle - Caulobacter	Cellular Processes	Cell growth and death	12282.3	15033.8	15677	18478.7	17902	15304.4	14614.6	15156.5	16219.4	17243	14306.8	14693.1	15722.1	13193	15389.7	14102.4	13962.1	15653.2	13120	14973.6	14430.3	13945.2	13824.1	15622.9
ko04113	Meiosis - yeast	Cellular Processes	Cell growth and death	43.5099	172.306	187.559	83.9046	127.038	124.315	217.989	143.825	117.396	146.028	568.727	231.32	101.05	239.816	117.967	165.147	199.223	65.9695	48.4156	139.186	227.116	124.834	157.702	135.657
ko04115	p53 signaling pathway	Cellular Processes	Cell growth and death	14.5361	33.1534	12.3676	9.96147	9.97172	32.2806	16.9038	39.1275	48.2795	22.3385	11.9733	31.8502	5.48618	23.7405	44.6156	88.9114	34.0808	23.0934	4.63227	11.1557	32.3555	57.977	23.798	25.2388
ko04142	Lysosome	Cellular Processes	Transport and catabolism	298.947	831.807	1677.65	1048.69	1288.99	381.405	553.297	815.711	912.226	359.344	712.593	649.875	1305.68	271.041	586.305	449.298	368.506	408.866	421.193	563.633	385.258	511.252	76.083	835.068
ko04145	Phagosome	Cellular Processes	Transport and catabolism	0.00695023	4.79396	2.57852	17.415	3.4115	0.81518	9.44745	0.764562	2.88947	1.65988	0.440614	0.622655	5.07363	3.1042	5.89617	0.816415	5.59219	2.87959	0.75926	0.930624	0.386192	0.873306	0.350853	7.31302
ko04210	Apoptosis	Cellular Processes	Cell growth and death	453.006	88.8555	252.706	45.1906	112.036	268.859	114.085	181.764	262.685	40.5255	95.6215	68.9156	139.442	229.277	335.042	167.411	146.522	322.471	341.542	184.256	68.6458	147.59	389.672	133.177
ko02010	ABC transporters	Environmental Information Processing	Membrane transport	10153.9	10441.3	8359.55	10053.2	10517.6	9063.2	11449.8	9368.11	10625.9	10389.8	9671.61	10284.6	10190.1	9902.78	10177.5	9876.24	10128	9024.14	10091.6	9724.21	10429.4	9224.68	8134.16	9534.21
ko02020	Two-component system	Environmental Information Processing	Signal transduction	4233.36	6157.8	4248.27	5348.45	5772.27	4790.95	6671.33	4944.9	5684.28	5489.91	4359.31	6923.65	5766.17	5520.36	4826.89	5641.97	6198.27	4663.09	4785.62	5703.1	6809.66	4975.01	4125.12	5368.8
ko02060	Phosphotransferase system (PTS)	Environmental Information Processing	Membrane transport	20263.9	11265.5	10374.8	6475.83	6224.1	13436.1	12270.1	12354.9	12313.7	9989.98	8393.9	12124.7	8624.5	12285.4	15654.4	15668.6	11656.8	13847.4	15460	11611.7	11944.7	16071.6	13164.6	11182.6
ko03070	Bacterial secretion system	Environmental Information Processing	Membrane transport	5862.65	8373.7	6905.77	7721.51	7246.43	7178.86	9333.02	7055.8	7613.55	7834.34	6709.57	12574.2	7203.22	7444.21	6924.33	7711.4	8512.8	6843.43	6448.67	8047.3	9194.91	6637.47	5823.45	7956.29
ko04011	MAPK signaling pathway - yeast	Environmental Information Processing	Signal transduction	1734.52	816.142	1275.91	1299.71	1113.12	1286.15	1175.82	1278.53	674.511	1521.79	1181.75	772.627	946.706	1148.97	932.7	1211.19	995.396	1033.26	1641.7	953.428	1090.57	1318.01	900.244	1299.35
ko04020	Calcium signaling pathway	Environmental Information Processing	Signal transduction	0	0.184477	0	0	0	1.37697	0	0	0.339897	4.41709	0	0.267954	0.265205	0	0	0.654118	0	2.72792	1.60623	0.666293	0	0	0	0
ko04060	Cytokine-cytokine receptor interaction	Environmental Information Processing	Signaling molecules and interaction	0.00153167	0	0	0	0.0029204	0	0	0	0.0493628	0.108732	0.00681845	0.48529	0.0796076	0.0325635	0	0.108642	0.0637416	0.187321	0.13106	0.0240069	0.00703572	0.179235	0	0.0392349
ko04075	Plant hormone signal transduction	Environmental Information Processing	Signal transduction	0	0.589524	72.4679	0.573859	2.00524	2.2969	0.519384	1.64454	0.723722	0.343904	0	1.03717	0.324209	2.88821	0.179312	2.76009	5.54055	0.982885	1.14836	4.89004	0.85182	1.43811	0.0866174	7.97815
ko04080	Neuroactive ligand-receptor interaction	Environmental Information Processing	Signaling molecules and interaction	0.502929	0.352688	5.53862	2.24917	0.844366	0.889965	3.61353	6.3203	1.05687	0.922176	0.308578	2.52864	0.735483	0.797365	2.14838	4.80432	1.28989	0.268259	0.289942	1.55808	3.92189	3.42419	0.998954	1.37056
ko04310	Wnt signaling pathway	Environmental Information Processing	Signal transduction	0.309935	17.4672	8.05222	9.49663	6.22672	4.82992	3.55902	7.0148	6.97849	3.10747	0	22.3917	4.15792	8.8025	3.0043	9.75952	12.1012	0	1.46248	8.2761	19.4995	4.28722	3.22812	10.3823
ko04330	Notch signaling pathway	Environmental Information Processing	Signal transduction	0	1.98499	1.85583	1.16549	0.748087	2.21778	0.183101	0.900557	1.02122	0.303349	0	0.625001	0.935412	0.150024	0.154977	1.09726	0.233768	0.863909	0.35471	0.855997	0.328786	8.51853	0.871282	0.7974
ko04512	ECM-receptor interaction	Environmental Information Processing	Signaling molecules and interaction	111.455	86.0395	111.908	88.8723	43.7246	98.8186	45.0444	66.3041	41.3275	92.4069	40.9467	112.529	63.7387	54.9977	66.086	60.7658	85.4656	128.708	167.962	82.095	50.7402	114.277	27.3372	110.505
ko00970	Aminoacyl-tRNA biosynthesis	Genetic Information Processing	Translation	16145.8	13161.3	14772.9	13863.6	13656.2	14371.2	12120.6	14518	14132.2	13098.2	15329.5	11597.4	13737.4	13634.4	15284	13682.7	12714	15533.3	14748.9	13252	11645.6	13492.5	15686.9	14003.5
ko03008	Ribosome biogenesis in eukaryotes	Genetic Information Processing	Translation	467.725	494.724	439.337	459.851	394.468	423.347	507.059	450.6	476.583	441.682	1012.43	494.369	417.1	589.99	478.66	446.744	510.837	484.14	419.893	458.546	495.756	415.961	491.837	457.465
ko03010	Ribosome	Genetic Information Processing	Translation	15564.2	12931.6	14774	14282.5	13585.2	14098.3	12341.9	14595	14142.5	12883.1	14973.7	12047.1	13404.2	13272.6	15115.7	13554.7	12898.5	15369.4	14220.1	13330.2	12083.8	13274.9	13885.9	14303.3
ko03013	RNA transport	Genetic Information Processing	Translation	809.5	681.912	772.423	772.395	905.979	942.914	641.189	867.481	885.149	752.514	361.546	603.239	862.88	628.017	899.013	773.024	653.176	856.039	716.491	685.324	599.465	756.562	821.617	795.003
ko03015	mRNA surveillance pathway	Genetic Information Processing	Translation	0.630834	21.0169	0	124.024	0	473.345	0	0	19.3588	309.302	6.72908	0	0	31.0251	12.6452	0	49.2982	15.8764	3.7458	17.5454	44.9415	0	6.47466	0
ko03018	RNA degradation	Genetic Information Processing	Folding, sorting and degradation	4722.2	4749.17	5199.78	5300.05	4855.59	5005.39	4865.44	4968.12	5074.8	5173.64	5667.43	4714.35	4592.03	4795.32	5150.38	4964.27	4809.62	5326.53	4586.6	4935.46	4692.03	4923.58	4948.56	5070.3
ko03020	RNA polymerase	Genetic Information Processing	Transcription	5024.55	6651.52	8587.75	9327.86	8398.91	6638.9	6205.42	7020.17	6838.55	8393.68	5180.13	5649.83	7586.38	5479.51	6674.99	6258.49	6239.33	7654.7	6378.97	6484.76	6074.98	6766.59	5383.14	8095.35
ko03030	DNA replication	Genetic Information Processing	Replication and repair	11993.6	11314.9	12882.9	14021.9	13707.6	13418.5	11324.2	12931.8	13925	13243.8	12073.7	11244.9	13719.5	11140.4	13734	11993.5	10958.9	14120.4	12521.5	11595.5	10373.3	12447.5	13249	13403.9
ko03040	Spliceosome	Genetic Information Processing	Transcription	5.92814	0.83784	1.33157	0.746161	0.205848	1.90832	1.84833	4.32381	0.209871	0.554199	27.8896	0.881649	0.909521	10.3471	0.612885	0.703106	3.37747	0.754651	4.97849	0.882271	1.05796	0.775943	5.3398	1.45023
ko03050	Proteasome	Genetic Information Processing	Folding, sorting and degradation	15.8282	3.19966	16.0733	5.11198	5.94808	3.25142	130.23	31.9052	15.3544	29.6326	636.219	0.19963	10.5663	86.083	12.8547	0	20.4121	11.7174	0.294338	1.31536	0.0725372	5.35104	37.8253	0
ko03060	Protein export	Genetic Information Processing	Folding, sorting and degradation	13586.4	11609.4	13094.3	12824.9	13026.1	11995.8	11640	12571.2	13202	10805.4	11807.6	12338	12503.1	11800	13034.4	12315.1	11565.3	12593.4	13197.9	11897.5	10642.2	11481.9	10714.2	12166.4
ko03410	Base excision repair	Genetic Information Processing	Replication and repair	8413.85	8107.24	8693.17	8395.55	8179.11	8440.83	8619.48	8412.1	9226.1	8565.02	8118.44	8391.81	8392.46	8329.73	9611.43	8747.39	8547.66	9351	7976.27	8389.56	8604.24	8249.45	9907.9	8880.22
ko03420	Nucleotide excision repair	Genetic Information Processing	Replication and repair	6378.96	6979.92	7247.41	7329.84	7533.82	6697.76	6377.66	7050.73	7651.79	6645.57	7600.42	6599.45	7737.28	6274.07	7748.18	7295.2	6345.24	7664.51	6247.73	6482.58	6031.66	7224.24	7238.26	7484
ko03430	Mismatch repair	Genetic Information Processing	Replication and repair	15983.7	15487.3	16756.3	17592.9	17480.7	16940.2	15265.7	16521.4	18537.9	16728.9	15750.6	15387	17768.3	14980.9	18259.5	16377.2	15128.4	18079.6	16159.6	15672.1	14431.4	16486.8	16783.3	17220.6
ko03440	Mismatch repair	Genetic Information Processing	Replication and repair	14190.7	12543.7	13910.8	14315.3	14159.4	14382.6	12440.6	14283.9	14854.5	13355.9	15028.2	12520.3	13861.7	13085.6	14984.2	13097.5	12784.2	14887.2	13748.9	13532.8	11787.5	13222.7	14130.9	13833.7
ko03450	Non-homologous end-joining	Genetic Information Processing	Replication and repair	104.908	730.52	273.133	231.589	266.226	286.108	989.453	283.286	698.04	353.513	406.451	1311.69	219.333	937.431	328.505	766.315	1176.32	468.986	94.3303	973.552	1348.19	388.022	263.162	525.051
ko04120	Ubiquitin mediated proteolysis	Genetic Information Processing	Folding, sorting and degradation	29.8579	8.881	10.541	12.0776	10.7045	6.01524	15.906	5.464	73.847	12.648	72.3971	9.03778	2.92753	33.1264	6.38729	7.37606	10.6844	91.5958	16.2717	18.5049	7.3046	8.72657	284.929	44.6651
ko04122	Sulfur relay system	Genetic Information Processing	Folding, sorting and degradation	7546.16	10454.5	9949.69	12557.9	12600.8	9542.91	10949.4	10054.7	11533.4	11151.3	7235.94	9899.93	10442.8	9398.57	9934.52	10645.3	10872.7	10266.9	9161.28	9932.78	11070.6	9934.84	8467.5	10687.2
ko04141	Protein processing in endoplasmic reticulum	Genetic Information Processing	Folding, sorting and degradation	107.78	335.388	381.476	496.13	605.819	281.75	239.023	339.79	452.986	302.84	589.185	342.53	587.041	231.895	401.045	259.062	255.725	261.173	200.646	287.205	224.143	289.193	242.204	360.051
ko00010	Glycolysis / Gluconeogenesis	Metabolism	Carbohydrate metabolism	17512.2	13181.3	14541.8	13168.2	14271.6	15304.1	13995.5	15029.3	15556.9	13343.3	14102.3	13258.9	13571.3	14085.2	16465.6	15287.2	13891.5	15373.3	15245.3	14010.1	13804.3	15337.8	14989.4	14024.8
ko00020	Citrate cycle (TCA cycle)	Metabolism	Carbohydrate metabolism	6836.05	6616.18	5934.18	5383.07	5255.49	5976.94	7539.29	5767.68	5658.64	5935.95	6193.36	6681.58	5001.18	6880.29	5674.48	6233.34	6812.12	5531.5	5907.73	5779.28	7355.7	5336.07	6395.51	5483.01
ko00030	Pentose phosphate pathway	Metabolism	Carbohydrate metabolism	14694.3	16605.5	15850.2	18781.9	18899.7	16916.4	16786.6	16742.3	17538.4	18405.5	15372.5	17886.6	18496.4	15078.5	17387.6	16426.1	15919.9	17312.4	15138.9	15476.3	16231	17162.5	16485.6	17485.3
ko00040	Pentose and glucuronate interconversions	Metabolism	Carbohydrate metabolism	5409.73	9081.26	6416.43	9284.25	9473.97	8009.61	9752.62	8190.29	8167.56	9674.46	8958.71	10671.3	10530.5	8179.19	7639.09	9622.95	9127.27	6690.22	6374.43	8864.31	10069.5	9484.2	7335.44	8988.26
ko00051	Fructose and mannose metabolism	Metabolism	Carbohydrate metabolism	16820.8	15242.2	16913.9	13805.9	14527.1	17030.9	15597.8	16462.4	17662	14700.1	12870	15672.7	15886.1	15608.9	20603.7	18686.4	16017.2	18534.2	14452.2	15823.9	16272.8	17742.1	20133.9	16271.7
ko00052	Galactose metabolism	Metabolism	Carbohydrate metabolism	19749.4	13754.6	14724.9	15837.8	17473.1	15783.3	14021.9	15020.8	16540	15358.3	15545.1	14747.6	17621.1	14030.1	16820.4	13207.7	13089.6	16705.2	18724.4	14768.1	12665	14554.6	15967	15310.9
ko00053	Ascorbate and aldarate metabolism	Metabolism	Carbohydrate metabolism	4350.45	5738.26	3033.71	2093.78	2295.79	4327.51	6800.81	4300.94	3660.5	4682.71	3944.74	7459.6	2812.45	4893.59	3222.53	6392.55	5824.53	2247.87	3600.69	5070.96	6836.07	5461.97	2472.15	3759.07
ko00061	Fatty acid biosynthesis	Metabolism	Lipid metabolism	16918.6	13990.7	15137	14403	12535.4	14638.8	12821.6	14877.3	10035.5	14322.8	10298.6	12123.7	13137.9	14029.3	12816.7	14167.4	12926.1	14625.6	15582.5	15182.8	12347.1	15130.4	17617.8	14201.5
ko00071	Fatty acid degradation	Metabolism	Lipid metabolism	3876.49	4549.62	4233.55	3857.79	3449.53	4256.47	5362.48	4172.52	4108.52	4582.34	5299.21	5102.37	2772.46	4993.81	3691.34	4834.97	5334.71	3761.41	4011.97	4508.64	5777.07	4115.41	3786.69	4137.72
ko00072	Synthesis and degradation of ketone bodies	Metabolism	Lipid metabolism	5564.92	4354.8	3418.9	3135.48	2762.91	5413.95	3979.35	3753.12	5719.29	4095.85	1901.21	2431.62	1988.03	4891.48	5585.69	5002.87	5120.96	5587.8	4465.94	3954.32	5340.67	3393.54	6763.89	3389.53
ko00120	Primary bile acid biosynthesis	Metabolism	Lipid metabolism	2026.79	567.81	1560.26	1007.96	1051.49	1599.44	726.239	873.43	2130.83	811.477	1576.8	742.28	765.879	1308.35	1566.2	912.485	703.858	2714.96	1811.31	955.318	566.898	1304.9	2663.5	1229.27
ko00121	Secondary bile acid biosynthesis	Metabolism	Lipid metabolism	18233.1	5035.19	14032.7	9063.68	9460.45	14373.3	6459.61	7841.11	19117.9	7282.61	14159.5	6566.51	6890.21	11705.6	14082.1	8148.1	6240.16	24421.3	16293.1	8544.14	4987.95	11721.4	23954	11018.2
ko00130	Ubiquinone and other terpenoid-quinone biosynthesis	Metabolism	Metabolism of cofactors and vitamins	3055.28	4558.72	2159.56	1256.17	1404.25	3169.31	5672.16	2464.56	3636.68	3258.97	3337.28	5005.21	1329.34	4257.16	2430.97	3763.88	4795.5	2533.74	2326.91	3657.62	5782.11	2853.71	3030.61	2541.36
ko00140	Steroid hormone biosynthesis	Metabolism	Lipid metabolism	99.4841	154.743	679.614	259.562	264.467	277.862	668.63	161.48	156.468	471.921	194.433	126.273	29.7186	202.548	156.442	188.149	271.332	235.499	274.17	261.184	345.117	122.016	118.332	258.717
ko00190	Oxidative phosphorylation	Metabolism	Energy metabolism	3558.6	4101.7	3593.79	4278.31	4479.65	3688.42	4100.08	3832.65	3774.42	4276.14	3457.61	4009.94	4424.34	3451.84	3771.12	3632.3	3667.11	3416.22	3598.35	3606.75	3945.18	3587.55	3204.85	4021.87
ko00230	Purine metabolism	Metabolism	Nucleotide metabolism	9977.38	8834.71	9395.91	8645.38	9412.08	9426.91	8588.41	9344.02	9921.98	8421.8	9329.66	8592.42	9189.54	8977.6	10185	9188.55	8846.77	9322.94	9062.61	8912.14	8540.65	9057.93	9567.16	9056.1
ko00240	Pyrimidine metabolism	Metabolism	Nucleotide metabolism	11816	10491.9	11912.2	11688.6	11827.1	11861.6	10175.8	11746	11802	10996.5	11256.8	9638.87	11523.5	10470.9	12317.1	11263.4	10338.4	12196.9	11362.9	10779.4	9821.21	11589.4	11760.1	11726.3
ko00250	Alanine, aspartate and glutamate metabolism	Metabolism	Amino acid metabolism	13984.3	14281.3	14669	14766.7	14726.8	13439.8	13872.3	13737	14129.2	13474.7	15644.9	14076.9	14885.4	14245	14318.5	13069.4	13744.2	14290	13481.1	13270.6	13398.6	13046.8	14082	14130.3
ko00260	Glycine, serine and threonine metabolism	Metabolism	Amino acid metabolism	9146.98	9258.2	8611.79	9028.08	8311.13	8244.88	9783.54	8907.56	7700.84	9477.86	11031.8	8774.12	8035.5	9310.76	8181.61	8622.54	9104.48	8564.43	9045.48	8975.58	9457.85	8662.16	8120.79	8690.65
ko00270	Cysteine and methionine metabolism	Metabolism	Amino acid metabolism	13764.3	13480.2	14709.7	15557.2	15372	13013	13341.9	13774.2	12987.5	13605.4	15186.1	11860.8	15193.9	12885.8	14297.3	12994.9	12430	13846.1	14226.8	12663.2	12089.5	13585.9	13953.3	13767
ko00280	Valine, leucine and isoleucine degradation	Metabolism	Amino acid metabolism	2669.82	3348.31	2832.54	2666.11	2206.07	2794.06	3662.88	2792.27	2687.99	3298.65	2888.61	3085.97	1952.04	3165.82	2571.31	3152.93	3491.63	2632.22	2490.89	2815.92	3770.46	2623.01	2711.25	2693.36
ko00281	Geraniol degradation	Metabolism	Metabolism of terpenoids and polyketides	0	2868.05	1761.75	807.78	354.662	0	4002.2	0	0	0	0	0	0	3218.66	1150.86	0	3938.27	969.465	0	0	0	0	1047.28	1384.47
ko00290	Valine, leucine and isoleucine biosynthesis	Metabolism	Amino acid metabolism	18498.6	18980.3	16755.5	19366	17811.1	16485.6	19655.5	18649	15166.6	17431.1	23720.9	18001	18001.5	18652.6	14280.8	17736.1	18038	16702.8	18963.9	17251.5	18243.1	17058.6	14421	17884.7
ko00300	Lysine biosynthesis	Metabolism	Amino acid metabolism	14447.2	13632.2	15211.4	16192.8	16678.8	14674.9	12755	15027.3	14144.4	15243.2	16159.9	12123.1	16386.3	13300.6	15791.2	13537.8	12703.6	15195.5	14189.5	13509.2	12147.4	14214.8	15221.5	15073.9
ko00310	Lysine degradation	Metabolism	Amino acid metabolism	1813.56	3891.06	2454.65	2748.98	2209.05	2530.08	4939.33	2578.62	3106.49	3409.25	3446.23	4412.01	2394.16	3563.3	2358.6	3553.3	4484.28	2326.62	1938.99	3399.66	4683.7	2655.64	2191.91	3046.16
ko00311	Penicillin and cephalosporin biosynthesis	Metabolism	Biosynthesis of other secondary metabolites	5032.43	3178.46	2654.72	2454.78	3765.62	2692.79	4568.17	2438.54	5373.36	1774.69	3926.67	3381.99	2981.98	4068.94	4479.84	2501.11	3402.72	4392.76	4244.77	3638.96	2964.1	2038.74	2269.17	2772.93
ko00330	Arginine and proline metabolism	Metabolism	Amino acid metabolism	5624.22	6958.78	7355.82	8172	7728.31	6664.74	7429.82	7090.04	6309.55	8068.51	6910.14	7148.19	7158.12	6505.32	6176.17	6788.94	6982.7	6626.18	6225.85	6653.01	7319.81	6767.73	6089.56	7420.57
ko00340	Histidine metabolism	Metabolism	Amino acid metabolism	15469.3	14295.4	17258.8	18799.9	18528.2	14493	13986.7	15905.5	14644.1	14755.3	15537.1	12193	19098.7	12857.6	13476.3	14321.9	12439.2	13975	16954.7	13652.7	11464.7	14946.7	11348.6	16176.5
ko00350	Tyrosine metabolism	Metabolism	Amino acid metabolism	13085.4	9797.49	10799.5	9459.09	10108.2	11508.7	11387.4	10799.8	11147.6	9311.26	10371.6	9444.09	10288.9	11113.3	11112.9	11245.3	10464.2	10537.9	12260.6	10003.2	9984.78	10624.5	11667.1	10006.5
ko00360	Phenylalanine metabolism	Metabolism	Amino acid metabolism	2167.29	3771.38	2456.52	2553.5	2181.98	2739.12	4592.29	2846.2	2438.53	3359.99	3529.63	4058.02	2269.41	3802.68	2099.43	3303.88	4093.83	2186.57	2163.88	3130.84	4622.23	2676.55	2621.52	2755.62
ko00361	Chlorocyclohexane and chlorobenzene degradation	Metabolism	Xenobiotics biodegradation and metabolism	493.662	1469.44	597.29	415.714	463.73	1037.55	2970.03	931.434	1037.14	1896.86	943.66	1911.83	187.283	1594.01	1106.39	1692.72	1909.37	728.4	254.796	1185.74	2383.73	1316.28	1781.63	707.668
ko00362	Benzoate degradation	Metabolism	Xenobiotics biodegradation and metabolism	6937.61	5282.38	5197.11	4276.78	4470.88	5934.8	6650.15	5531.73	5609.14	5243.41	4212.19	4879.31	4544.4	6047.35	5954.43	5815.44	5956.71	5332.85	6328.04	5352.68	6072.1	5340.79	5988.08	4771.65
ko00363	Bisphenol degradation	Metabolism	Xenobiotics biodegradation and metabolism	17718.9	16690.8	19124.1	16011.2	17850.8	18851	17726.6	17156.5	16957.9	19415.3	10233.9	16761.2	18210.3	15419.7	19923.5	17679.8	15622.1	17394.1	16006.1	17316.5	16658.6	18193.7	20778.9	18049.8
ko00380	Tryptophan metabolism	Metabolism	Amino acid metabolism	1530.65	2305.34	1820.09	1512.36	1489.55	1859.36	2444.14	1846.66	1996.34	1812.02	1640.46	2538.2	1596.02	2129.91	1757.24	2183.08	2448.57	1489.24	1534.09	2049.49	2717.11	1773.03	1519.31	1800.01
ko00400	Phenylalanine, tyrosine and tryptophan biosynthesis	Metabolism	Amino acid metabolism	9775.42	9336.29	9310.65	10932.4	9038.69	8770.94	9020.39	9888.73	6904.97	9609.36	11040	7755.09	9380.76	9184.86	6904.53	8987.79	8738.76	8324.05	10929.2	8960.14	8748.4	8991.73	6086.06	9563.53
ko00430	Taurine and hypotaurine metabolism	Metabolism	Metabolism of other amino acids	6130.51	6091.35	7157.35	5692.77	5452.41	6658.92	6621.45	6477.02	6627.54	6383.27	5993.55	6391.78	4804.01	6817.39	7518.96	7664.01	7042.73	7329.39	5754.56	6883.61	7406.58	7114.77	7509.69	6720.03
ko00440	Phosphonate and phosphinate metabolism	Metabolism	Metabolism of other amino acid	2684.91	1964.33	2792.7	2777.14	2425.18	2499.83	2516.27	2308.46	2170.23	3151.36	1961.7	2052.66	1746.5	2177.15	2586.87	2682.88	2209.24	2923.83	2878.91	2120.84	2293.9	2775.25	2279.17	2454.13
ko00450	Selenocompound metabolism	Metabolism	Metabolism of other amino acids	18506	16923.4	19586.7	16953.4	17683.3	17229.8	17027.9	17697.2	18254.1	15052.5	18451.9	15613.3	19258.1	16314	18796.6	18069	15834	16699.5	16747	16803.8	14602.7	17868.2	18830.1	17117.9
ko00460	Cyanoamino acid metabolism	Metabolism	Metabolism of other amino acids	0	0	0	0	0	0	0	0	0	6089.36	0	0	0	6795.99	0	0	6157.36	0	7165.71	8285.82	6001.15	8419.07	6680.27	0
ko00471	D-Glutamine and D-glutamate metabolism	Metabolism	Metabolism of other amino acids	20234.8	16981.2	19900.8	19447.1	19248.2	18835.9	15750.4	18734.5	20258	17226.3	19161.8	15114.1	18906.2	16963.1	20534.9	17440.9	16456.1	20171.7	19057.8	17294.7	15040.8	17519	18581.5	18428.3
ko00472	D-Arginine and D-ornithine metabolism	Metabolism	Metabolism of other amino acids	898.577	2416.91	412.478	248.542	321.114	1081.85	211.187	833.36	1322.85	315.427	851.414	387.814	453.326	906.03	636.609	198.487	547.495	3338.08	318.588	198.801	106.065	318.913	6510.94	99.3755
ko00473	D-Alanine metabolism	Metabolism	Metabolism of other amino acids	21369.2	15624.1	16638.1	16601.7	17002.4	21005.7	17220.6	20229.1	18776.3	17989.4	15650.9	14889.1	16905.6	17547.7	21211.5	17634	16805	19214.3	18114.7	19585.4	16033	17735.3	18470.4	16947.8
ko00480	Glutathione metabolism	Metabolism	Metabolism of other amino acids	6831.27	6699.23	5172.92	4221.65	4351.4	6320.81	8817.53	5810.06	6974.91	6698.57	6769.73	8057.45	4167.3	7951.93	6785.15	7548.78	8248.14	6015.27	5361.84	6946.18	9226.51	6421.92	6598.13	5579.15
ko00500	Starch and sucrose metabolism	Metabolism	Carbohydrate metabolism	13993.9	11651.4	11191.1	12040	13677.6	11370.7	12146.8	11763.6	12929.5	11553	13656.2	11971.2	14427.1	12092.2	12671	11660	11383	11321.5	13154.4	12416.5	10975.6	12153.4	10132.3	11633
ko00510	N-Glycan biosynthesis	Metabolism	Glycan biosynthesis and metabolism	926.113	415.41	494.082	380.634	435.361	372.081	338.106	432.96	232.503	145.609	676.042	359.317	459.941	455.385	432.381	408.624	279.649	246.678	821.221	228.271	179.453	269.576	252.831	404.444
ko00511	Other glycan degradation	Metabolism	Glycan biosynthesis and metabolism	8529.5	17025.5	23693.4	18658.9	21355.9	14376.1	10559	17526.9	14419.8	13349.8	15632.4	15961.1	24827.7	8907.87	14978.9	12473.9	10157.4	11988.1	12684.8	16177	10196	15610	11508.9	18001
ko00514	Other types of O-glycan biosynthesis	Metabolism	Glycan biosynthesis and metabolism	0.166978	23.4227	8.80478	26.2214	29.1729	17.6373	10.4973	21.1696	9.97232	23.9302	6.79666	22.7327	40.9943	3.76179	13.8841	13.6414	6.06565	11.9635	11.423	21.5576	11.03	20.1251	17.4235	18.3729
ko00520	Amino sugar and nucleotide sugar metabolism	Metabolism	Carbohydrate metabolism	12318.6	11094	12421.3	11036.1	12389	11664	10988.9	12159.8	13196.1	10095.2	11008.4	10868.8	12212.8	10898.2	13772.3	12524.7	11122.6	12540.1	10869.8	10963	10626.8	12415.5	11599.3	11227.8
ko00521	Streptomycin biosynthesis	Metabolism	Biosynthesis of other secondary metabolites	15407.4	12701.9	15484.3	17835.2	16482.4	15577.8	14681.5	15064.8	14142.1	16998.8	20535.9	13669.3	14962.3	16204.7	13952.5	14327.6	14923.1	15798.7	16262.6	13487.9	13758.9	15209.8	16702.5	15364
ko00531	Glycosaminoglycan degradation	Metabolism	Glycan biosynthesis and metabolism	567.06	4634.25	9953.07	5989.01	6393.3	2014.54	2617.73	4885.54	4578.49	2360.43	4693.5	3772.17	6038.22	1438.07	2788.05	2753.05	2223.57	2196.5	1315.37	3739.42	2352.25	2897.87	488.921	4249.4
ko00532	Glycosaminoglycan biosynthesis - chondroitin sulfate / dermatan sulfate	Metabolism	Glycan biosynthesis and metabolism	0	0	4.58242	0	0	0	0	0	0	0	0	0	0	0	0	0	0	0	0	0	0	0	0	0
ko00540	Lipopolysaccharide biosynthesis	Metabolism	Glycan biosynthesis and metabolism	870.846	5445.63	1800.79	811.633	309.757	1526.29	5459.5	1445.47	2665.98	2416.59	2254.83	6368.57	334.318	3962.37	1262.29	3463.53	5331.19	1422.37	820.055	3247.6	6615.28	1775.84	1671.83	1986
ko00550	Peptidoglycan biosynthesis	Metabolism	Glycan biosynthesis and metabolism	19799.2	15733.8	17769.8	19535	19089.4	17679.9	15074.5	18273.5	17768.4	17364.4	18277.8	14247.8	18675	15468.2	18498.7	16899.6	14837.8	18147.1	18699.6	16611.2	14514.7	17175.1	17170.1	17474.2
ko00561	Glycerolipid metabolism	Metabolism	Lipid metabolism	6251.13	6638.8	6284.99	6811.27	8064.27	6724.23	6502.47	6700.11	7177.17	7273.85	5411.24	6211.62	8026.43	5695.39	7344.58	6189.16	5717.92	6895.52	6093.03	7193.15	5921.29	6763.92	7814.57	6577.9
ko00562	Inositol phosphate metabolism	Metabolism	Carbohydrate metabolism	1710.48	1626.1	2624.78	4390.49	4013.57	2988.97	3905.81	2756.13	2806.82	5264.91	2541.56	1768.69	2755.81	2180.69	2600.58	2402.55	2415.16	3498.41	2975.49	2405.6	2754.25	2937.67	1871.22	3127.65
ko00564	Glycerophospholipid metabolism	Metabolism	Lipid metabolism	6039.95	7115.24	7018.46	7375.29	7219.66	6844.54	7516.56	6863.25	8364.7	7516.62	6088.51	7403.34	6985.83	6810.97	7743.23	7405.4	7313.48	7612.99	5974.93	7134.45	7724.63	6951.21	6850.58	7383.4
ko00565	Ether lipid metabolism	Metabolism	Lipid metabolism	1413.63	1057.78	589.38	294.533	290.785	501.959	1175.51	492.051	1606.9	451.015	1575.24	1249.95	260.325	1202.8	204.716	752.259	1095.05	1735.46	1189.65	1190.32	1178.87	449.706	305.264	967.53
ko00620	Pyruvate metabolism	Metabolism	Carbohydrate metabolism	12277.5	10688.9	11577.3	11133.2	10992.3	11652.9	11137.5	11448.4	10135.2	11366.7	9287.97	10393.3	10742.5	10716	11127.6	11487.8	10761	11353.3	11275.9	10869.4	11108.3	11427.7	11901.3	11277.1
ko00621	Dioxin degradation	Metabolism	Xenobiotics biodegradation and metabolism	6177.51	6191.3	5654.92	3709.67	4386.94	5809.02	7602.41	6090.95	6617.09	4899.25	5206.94	6884.85	4999.49	7064.12	6313.73	7711.76	7901.82	5294.56	5271.95	6774.55	8255.41	6168.55	6725.22	5299.14
ko00623	Toluene degradation	Metabolism	Xenobiotics biodegradation and metabolism	3659.82	3179.25	0	824.665	0	2291.65	5202.12	1758.68	0	2633.7	3138.41	4036.08	0	4055.23	3273.18	0	4094.27	0	2078.01	2572.65	4823.58	1874.3	3402.39	1689.22
ko00625	Chloroalkane and chloroalkene degradation	Metabolism	Xenobiotics biodegradation and metabolism	0	9366.24	10858.6	8866.52	9575.8	10943.2	0	9819.03	9771.71	9980.18	8197.3	9349.68	9183.82	9421.65	10249.8	9860.37	9260.35	10659.3	10419	9789.72	9276.82	9726.35	11737.9	10078.5
ko00626	Naphthalene degradation	Metabolism	Xenobiotics biodegradation and metabolism	15659.8	0	0	9589.76	10742.5	13920.2	0	13495.6	12263.9	9818.26	8720.61	9763.36	11082.6	12466.7	13596.5	13957.2	11974.1	0	14326.6	12324.7	11704.6	12898.1	14058.9	11235.6
ko00627	Aminobenzoate degradation	Metabolism	Xenobiotics biodegradation and metabolism	8204.42	4529.76	5415	3820.65	4247.29	6099.15	5872.89	5756.28	5687.72	4720.46	4736.11	4331.82	4101.33	6099.25	6804.81	6608.81	5737.85	5752.21	6700.21	5190.4	5625.84	6013.16	6908.03	4672.33
ko00630	Glyoxylate and dicarboxylate metabolism	Metabolism	Carbohydrate metabolism	3387.02	7541.92	5089.41	6183.77	5040.21	5160.22	8047.15	5372.61	5154.63	6739.78	5210.28	8263.38	5253.78	6378.57	4550.57	6222.19	7680.48	4709.39	3743.45	5981.68	8837.05	5420.32	4131.93	6251.75
ko00633	Nitrotoluene degradation	Metabolism	Xenobiotics biodegradation and metabolism	279.203	3718.34	1386.81	3135.45	3384.35	1711.45	3456.73	1930.32	3033.87	3019.46	1428.94	3693.28	3247.33	2232.81	1704.06	2301.92	3066.43	1591.23	1402	2450.1	3777.28	1952.09	1127.11	2467.73
ko00640	Propanoate metabolism	Metabolism	Carbohydrate metabolism	6125.32	6607.03	6325.21	5752.49	5510.04	6431.52	7087.82	6252.56	5759.74	6709.32	5769.27	6622.63	4821.59	6742.71	5665.15	6554.89	7097.98	6165.35	5796.15	6497.13	7521.23	6092.43	6166.46	6186.07
ko00643	Styrene degradation	Metabolism	Xenobiotics biodegradation and metabolism	0	0	0	0	0	1109.24	0	0	0	1555.91	515.381	1079.78	0	1149.07	776.893	0	1476.72	0	0	0	0	1320.4	0	1037.17
ko00650	Butanoate metabolism	Metabolism	Carbohydrate metabolism	9906.22	8786.45	8575.19	7493.69	7531.53	9004.91	9774	8182.97	8226.28	8802.28	7308.76	8637.29	7020.52	9143.41	8162.54	8514.6	9156.38	8727.85	9090.45	8796.34	9686.33	8054.02	8994.85	7984.27
ko00660	C5-Branched dibasic acid metabolism	Metabolism	Carbohydrate metabolism	14598.7	14738.8	12435	14833.2	15186	12413.7	15061.3	14167.5	11665.8	13152.9	18854.2	13684.9	13690	14107.8	10167.7	13348.1	13274	12736.3	15413.7	13272.4	14131.8	12538.7	10093.1	12873.8
ko00670	One carbon pool by folate	Metabolism	Metabolism of cofactors and vitamins	13193	14810.9	15442.9	16156.1	16528.1	14138.4	13757.9	14502.1	15725.7	13768.9	14689.7	13349.5	16889.2	13177.3	15458	14196.6	13249.4	14233	13491.6	13523.8	13116	14473	16002.7	15242
ko00680	Methane metabolism	Metabolism	Energy metabolism	5453.17	5277.33	4880.48	5349.41	6272.77	5015.54	5155.35	5220.51	5559.82	5199.17	4749.64	5139.27	6059.27	4774.86	5726.88	5177.22	4764.69	4844.58	5208.34	4962.76	4865.41	5214.41	4918.49	5214.67
ko00710	Carbon fixation in photosynthetic organisms	Metabolism	Energy metabolism	12889.9	12864.1	13321.8	14443.7	13647.3	13273.1	12736.1	13344.8	12786.1	14221.7	13218.2	13253.8	13682	12253.4	12966.7	13028.3	12457.8	14253.8	13428.1	12456	12418.2	13181.2	12812.9	13757.2
ko00720	Carbon fixation pathways in prokaryotes	Metabolism	Energy metabolism	7511.55	7700.22	7667.88	7130.79	6583.19	7118.02	7963.3	7036.8	7162.8	7339.35	7638.44	7393.21	6547.17	7667.14	7433.22	7037.22	7767.16	7249.83	6872.59	7136.26	8100.67	6639.03	6949.83	7197.63
ko00730	Thiamine metabolism	Metabolism	Metabolism of cofactors and vitamins	14210.8	13888.7	14996.3	18356.4	17755.1	14809.3	13192.1	14413.4	15244	16920.9	13908.3	12205.4	14976	13115.7	14421	12859.3	12631.5	16719	15484	13364.2	12459.6	13667.6	13416.6	15226
ko00740	Riboflavin metabolism	Metabolism	Metabolism of cofactors and vitamins	6802.21	6950.17	5860.71	8581.35	7325.2	6345.75	7795.48	5263.84	5563.75	9075.1	4893.6	6051.89	4343.24	6368.89	4882.32	4917.22	6539.84	7124.84	7694.83	6410.7	7277.19	5001.51	4104.34	6153.52
ko00750	Vitamin B6 metabolism	Metabolism	Metabolism of cofactors and vitamins	11206.6	9364.58	8911.85	9167.62	7727.64	9026.23	9527.02	9842.56	6390.5	10350.2	14789.5	8203.33	8031.7	10125.6	7400.63	8046.47	9050.99	9568.75	10959.3	9290.92	9741.07	8654.77	8718.08	8889.44
ko00760	Nicotinate and nicotinamide metabolism	Metabolism	Metabolism of cofactors and vitamins	11015.6	9281.74	9495.33	8637.33	9720.79	9147.72	8894.43	9549.41	9342.4	8090.46	12727.9	8879.17	9604.84	9589.68	9976.17	8856.61	8603.23	9096.27	9928.59	9359.33	8162.22	8618.19	8458.29	8727.83
ko00770	Pantothenate and CoA biosynthesis	Metabolism	Metabolism of cofactors and vitamins	16755.2	14391.4	13859.8	15275.7	12940.5	13668.2	14800.2	14760.3	12140.3	14482.2	15940.7	13457.5	12335.7	14672.5	12655.8	14218.6	14049	14883.3	15760.6	13436.5	14009.8	14026.4	12439	14088.8
ko00780	Biotin metabolism	Metabolism	Metabolism of cofactors and vitamins	12904.2	16767.6	11212.6	13257.7	10865.9	12741.9	15131.5	12196.7	11161.7	15563.4	17324.9	17395.6	9011.63	16331.3	9246.28	15201.1	17782.4	12397.8	14864.1	15536.4	19755.2	13484.3	11021.5	13711.7
ko00785	Lipoic acid metabolism	Metabolism	Metabolism of cofactors and vitamins	8668.06	4530.98	4912.65	962.52	1548.84	5379.77	5720.48	4889.17	2903	2450.89	8477.85	4915.81	1566.08	7536.44	3401.41	6381.24	5934.53	3575.2	5580.49	5129.78	6239.44	4832.8	7287.54	2950.42
ko00790	Folate biosynthesis	Metabolism	Metabolism of cofactors and vitamins	10598.2	9240.69	9127.38	6903.05	8657.89	8970.4	9371.42	9010.4	9670.11	6580.94	12225.6	8519.12	8222	10626.5	8627.73	10186.5	10228.4	8008.34	9753.43	10076.5	9767.76	8839.7	8415.44	7732.73
ko00791	Atrazine degradation	Metabolism	Xenobiotics biodegradation and metabolism	1166.74	2533.96	3672.6	3263.36	4755.79	3329.23	2905.95	3562.14	3582.58	2985.93	3771.09	2779.11	3773.55	2868.23	2645.74	3884.72	3515.52	2318.83	2355.03	3183.29	3580.58	3568.78	2314.64	3019.05
ko00830	Retinol metabolism	Metabolism	Metabolism of cofactors and vitamins	1325.96	1212.69	1507.85	908.642	961.794	1764.54	1662.58	1489.98	1354.59	1387.38	1361.96	1409.58	699.309	1645.73	1409.5	0	1695.16	1357.95	1373	1439.37	1885.7	1550.8	1699.25	1409.44
ko00860	Porphyrin and chlorophyll metabolism	Metabolism	Metabolism of cofactors and vitamins	1539.35	5805.66	4618.99	7198.92	7066.53	3687.7	5459.24	4015.14	4553.42	6496.85	3109.11	5076.31	5531.51	3438.79	3379.58	3844.5	4560.34	4080.13	3597.36	4877.14	5189.36	4316.42	2933.35	5357.42
ko00900	Terpenoid backbone biosynthesis	Metabolism	Metabolism of terpenoids and polyketides	10493.1	9411.36	9778.28	9775.22	9547.41	9893.66	8511.53	9611.62	10032.7	9539.52	10014.2	8419.18	9279.71	9066.71	10478.4	9450.34	8640.36	11107.7	9590.49	9186.44	8582.12	9235.02	10561.3	9622.89
ko00903	Limonene and pinene degradation	Metabolism	Metabolism of terpenoids and polyketides	17756.2	11961	13390.9	10350.3	11464.3	14489.5	13052.9	14246.3	13423.8	10826	8345.88	10690.8	12592.2	13073.6	15371.4	14807.2	12637.4	12492	15476.3	12626.4	12451	13782.7	14897.6	11812.7
ko00906	Carotenoid biosynthesis	Metabolism	Metabolism of terpenoids and polyketides	24.2083	35.8555	90.2571	6.01426	18.9259	31.7179	8.93604	53.1512	51.1381	8.06004	8.28653	24.2797	11.1311	24.0832	33.5642	37.4509	34.7094	32.6204	20.2831	95.9416	15.3635	63.0844	11.7765	15.4292
ko00908	Zeatin biosynthesis	Metabolism	Metabolism of terpenoids and polyketides	4281.36	3440.09	4281.09	3585.01	3230.05	3886.54	3459.88	3633.34	4346.1	3231.06	4258.41	3344.63	3334.3	3814.11	4367.9	4009.39	3536.78	4266.95	3708.23	3401.06	3440.31	3456.66	4255.57	3702.62
ko00910	Nitrogen metabolism	Metabolism	Energy metabolism	4780.13	6992.16	5419.89	5511.11	5584.87	5403.07	7115.59	5435.28	6210.97	5832.6	5818.74	7714.37	5798.55	6593.92	5572.47	6347.95	7241.68	5225.92	4735.92	6336.28	7623.2	5518.12	5204.67	5818.24
ko00920	Sulfur metabolism	Metabolism	Energy metabolism	8011.96	7181.83	7415.78	5990.39	5588.67	6467.94	7796.94	6695.06	6331.75	5817.21	7410.59	7193.57	5752.01	7839.04	6909.5	7529.07	7789.75	5829.66	6659.58	6664.63	7552.41	6578.01	7772.88	6048.8
ko00930	Caprolactam degradation	Metabolism	Xenobiotics biodegradation and metabolism	2048.8	2798.03	1186.59	965.362	874.232	2122.69	3331.61	1876.53	1436.61	2276.33	1389.05	3085.38	1028.53	2869.26	1059.08	0	3076.42	1319.2	1898.41	2436.04	3503.96	1976.24	2306.73	1431.01
ko00941	Flavonoid biosynthesis	Metabolism	Biosynthesis of other secondary metabolites	29.0978	223.696	189.682	397.163	202.01	62.2109	69.7165	124.842	109.326	120.589	28.7492	340.136	262.412	49.9113	95.2793	117.823	81.9578	164.427	128.583	122.715	68.9471	147.403	45.9436	261.068
ko00960	Tropane, piperidine and pyridine alkaloid biosynthesis	Metabolism	Biosynthesis of other secondary metabolites	0	6136.17	5374.36	6480.7	5987.51	4932.96	6186.08	5644.59	4744.74	6320.35	7694.37	6115.1	5577.7	5789.18	4944.2	5519.52	5754.68	5024.62	5005.93	5528.83	6124.42	5556.56	4749.49	5819.64
ko00983	Drug metabolism - other enzymes	Metabolism	Xenobiotics biodegradation and metabolism	12059.6	12001.8	12800.6	12947.6	14458.3	12137	10870.7	12756.6	13878.3	11368.6	12874.1	11343.8	14291.2	11396.4	13610.3	12257.3	11336.8	13247.3	11436.5	12478.7	10819.6	12505.4	14322.7	12374.6
ko01040	Biosynthesis of unsaturated fatty acids	Metabolism	Lipid metabolism	2672.69	3982.13	2844.24	2824.46	2340.74	2938.8	3849.01	2993.31	2552.55	3411.98	3254.44	3740.95	2849.44	3693.95	2697.98	3133.35	3617.85	2826.98	2333.85	3845.48	4029.21	3210.24	3671.98	3171.44
ko01051	Biosynthesis of ansamycins	Metabolism	Metabolism of terpenoids and polyketides	28071.2	46946.8	42954.2	46673.9	39327.4	39569.3	37994.5	43159.7	29255.3	48576.5	29189.2	50190.3	56078.5	30507.8	28554.2	36088.8	35116.8	41983.5	40042.1	39737.7	34282.5	43867.6	28711.1	47652.2
ko01053	Biosynthesis of siderophore group nonribosomal peptides	Metabolism	Metabolism of terpenoids and polyketides	2009.94	2214.03	1256.77	544.316	417.844	1345.82	2841.07	1385.27	1338.7	1488.16	1183.34	2913.47	746.988	2247.8	1018.05	2352.16	2643.59	840.652	1643.86	2249.61	3101.67	1976.76	1078.53	1385.3
ko01055	Biosynthesis of vancomycin group antibiotics	Metabolism	Metabolism of terpenoids and polyketides	19166.8	20397.8	18123.5	13945.4	14676.5	17459.2	20708.5	16595.6	15815	12863.9	26434.1	27602.1	17023.1	29975.5	17163.5	21515.5	23975.8	14169.2	15771	19532	20707.3	19954.2	25883.7	16293.4
Exogenous pathways
ko04270	Vascular smooth muscle contraction	Organismal Systems	Circulatory system	10.8156	10.2666	9.44902	9.23372	10.4746	6.51053	11.8134	16.9609	103.473	7.13554	142.501	21.9257	10.0808	11.8968	4.23333	4.39773	3.86778	202.943	2.70261	13.9218	10.7381	7.80923	8.55363	110.639
ko04320	Dorso-ventral axis formation	Organismal Systems	Development and regeneration	0.134327	0.0243061	8.41544	7.39416	6.74084	1.96042	3.52542	1.97146	9.07823	0.860339	0.0490328	15.2846	15.7984	4.0054	12.8084	5.99144	8.41337	0.679761	0.55837	2.42629	1.70489	0.147155	0.0637767	9.42163
ko04610	Complement and coagulation cascades	Organismal Systems	Immune system	2.60004	31.809	5.91812	4.62366	1.30064	10.0198	30.0763	12.6859	20.0062	7.63794	8.71797	0.564252	0.759164	32.041	5.37014	29.3374	39.9362	2.83435	4.17009	22.5945	39.8044	10.2925	13.1991	19.1597
ko04621	NOD-like receptor signaling pathway	Organismal Systems	Immune system	33.6325	432.977	606.03	596.523	502.471	291.922	365.028	346.682	332.815	442.298	154.416	448.785	488.104	230.364	243.052	329.427	354.871	306.611	218.217	432.142	387.041	382.69	177.759	449.75
ko04626	Plant-pathogen interaction	Organismal Systems	Environmental adaptation	937.239	1661.39	1405.12	1423.44	1486.66	1316.84	1375.2	1403.72	1443.21	1490.78	938.561	1527.7	1506.69	1250.71	1351.88	1513.63	1519.82	1249.44	972.225	1531.11	1630.27	1476.35	1275.76	1473.02
ko04742	Taste transduction	Organismal Systems	Sensory system	212.126	35.7579	5.16195	0.950807	1.31815	40.7778	56.0619	27.0055	0.556117	0.451388	52.9938	18.5479	5.80742	81.8001	7.10086	0	17.4086	49.941	188.056	46.5148	0.0602502	6.62992	14.2999	1.32085
ko04744	Phototransduction	Organismal Systems	Sensory system	7.85051	343.842	93.0149	311.891	470.959	186.408	102.949	276.298	172.756	181.044	77.9023	229.216	498.826	37.6728	189.793	141.206	63.9975	146.506	97.9145	276.619	100.541	214.048	150.879	260.19
ko04910	Insulin signaling pathway	Organismal Systems	Endocrine system	750.816	891.45	659.872	787.173	873.121	706.883	948.491	789.599	762.171	791.668	819.905	1012.17	996.32	817.295	685.443	789.553	880.406	573.34	768.856	888.941	918.98	744.634	461.477	770.587
ko04962	Vasopressin-regulated water reabsorption	Organismal Systems	Excretory system	0.222219	32.4907	70.7197	35.5026	21.4877	26.9681	5.17034	51.7213	49.9947	16.2184	11.6835	17.078	8.80624	27.9347	35.0825	13.321	53.2009	195.801	11.3087	81.6308	162.444	104.28	92.1963	46.8648
ko04970	Salivary secretion	Organismal Systems	Digestive system	2.47028	0	8.06139	19.2798	5.62572	0	3.64035	12.1554	0	0	2.84063	0	0	9.71246	4.10006	0	6.00125	0	0	0	5.6368	9.81592	9.85331	8.02342
ko04974	Protein digestion and absorption	Organismal Systems	Digestive system	69.9098	144.988	276.428	127.551	67.6964	91.7771	45.4709	106.613	75.1729	138.876	588.314	280.043	151.465	202.313	64.6203	128.609	161.383	243.352	242.009	97.2107	71.1799	177.972	93.6762	218.296
ko05010	Alzheimer‘s disease	Human Diseases	Neurodegenerative diseases	398.739	293.726	349.604	306.289	284.089	363.705	315.98	355.464	305.344	290.153	279.966	269.181	259.798	341.322	384.635	410.107	346.121	343.798	316.49	311.006	327.65	395.175	426.751	339.59
ko05014	Amyotrophic lateral sclerosis	Human Diseases	Neurodegenerative diseases	49.74	541.665	312.27	232.682	229.702	323.756	468.45	334.855	277.501	404.899	196.093	591.968	386.795	371.18	196.972	441.971	513.273	178.486	99.5164	428.482	601.159	344.742	204.07	386.216
ko05016	Huntingtons disease	Human Diseases	Neurodegenerative diseases	209.579	237.729	194.494	94.3348	88.5713	210	271.226	227.629	148.615	175.596	139.003	290.073	156.066	253.41	148.826	320.054	298.278	130.04	185.098	287.553	317.578	245.806	119.184	185.588
ko05100	Bacterial invasion of epithelial cells	Human Diseases	Infectious diseases	958.39	352.527	279.111	163.854	256.517	303.866	540.548	257.732	341.53	233.367	636.444	441.537	103.228	597.89	264.172	396.205	541.106	173.823	830.848	505.364	455.318	260.08	174.99	393.998
ko05111	Vibrio cholerae pathogenic cycle	Human Diseases	Infectious diseases	1742.55	3296.68	1753.06	1872.66	1453.88	2368.66	4978.41	2252.28	2597.36	3593.07	2117.34	4114.74	1552.25	3483.91	2546.68	3371.31	4283.28	2121.32	1637.42	3269.06	5124.33	2533.17	1840.07	2633.59
ko05120	Epithelial cell signaling in Helicobacter pylori infection	Human Diseases	Infectious diseases	1102.93	1228.38	1446.48	1497.92	1671.01	1258.77	1291.21	1432.45	1322.29	1236.1	1057.07	1196.92	1557.25	1156.43	1141.91	1573.23	1348.03	1017.16	1350.97	1316.8	1312.52	1441.71	717.173	1324.65
ko05130	Pathogenic Escherichia coli infection	Human Diseases	Infectious diseases	115.424	13.5641	123.792	69.7011	33.3396	57.9868	35.0419	93.6981	185.693	42.0456	177.84	23.9405	45.9176	66.3315	87.1049	127.351	76.5831	107.37	42.6691	53.7912	57.211	101.844	38.0487	218.704
ko05131	Shigellosis	Human Diseases	Infectious diseases	26.7532	0	20.2357	19.7304	0	3.96148	7.48978	2.66422	92.7877	7.86883	106.525	13.7738	1.42467	67.0531	25.2481	43.3421	82.978	42.4691	9.46254	132.498	34.717	2.77806	4.73918	161.586
ko05143	African trypanosomiasis	Human Diseases	Infectious diseases	526.336	469.182	98.8719	218.384	371.573	310.011	397.067	373.02	299.51	240.533	847.803	353.448	230.753	509.17	112.103	218.352	348.691	298.303	560.329	415.816	326.826	252.658	284.006	201.937
ko05144	Malaria	Human Diseases	Infectious diseases	7.58753	2.53347	35.0635	82.0863	119.939	9.36285	40.7368	21.5715	116.874	18.5463	1.0667	67.8847	161.237	21.3543	88.6709	29.7059	39.6958	7.33372	35.2768	8.79572	11.1648	8.4211	18.198	50.7204
ko05146	Amoebiasis	Human Diseases	Infectious diseases	55.2451	63.1619	97.553	63.8975	32.1405	57.5292	56.4948	60.0404	33.399	86.9225	200.058	78.2151	48.3773	39.8442	43.3069	47.2179	62.8404	89.0404	103.746	61.4232	33.4227	75.6649	18.2131	75.2254
ko05150	Staphylococcus aureus infection	Human Diseases	Infectious diseases	2779.08	704.106	1569.58	477.763	897.043	1651.86	807.973	1478.39	1588.01	505.896	621.422	622.289	1017.68	1430.23	2330.55	1840.29	1173.32	1594.34	1888.22	1348.49	771.925	1560.15	1926.24	1014.54
ko05200	Pathways in cancer	Human Diseases	Cancers	61.3872	129.595	136.163	158.153	149.741	108.846	123.248	98.2859	142.333	141.274	48.5958	152.529	137.413	95.5646	124.479	97.7191	124.404	139.543	87.3869	108.436	131.437	102.988	134.482	133.931
ko00312	Beta-Lactam resistance			5957.69	10167.2	8043.17	8710.23	12695.3	8736.17	7117.23	8643.97	9185.33	7336.64	7056.49	7069.58	13343.3	6443.69	9249.53	6695.45	6263.73	8095.63	5818.95	10440.5	6494.51	8064.13	7435.67	7670.69

## Sheet: core KEGG pathways
# Pathway	Pathway name	First Level KEGG function	Second Level KEGG function	4108CC	4114CC	4117CC	4122CC	4124CC	4125CC	4126CC	4128CC	4133CC	4134CC	4135CC	4139CC	4140CC	4143CC	4144CC	4145CC	4146CC	4147CC	4149CC	4154CC	4158CC	4159CC	4164CC	4168CC
ko02030	Bacterial chemotaxis	Cellular Processes	Cell motility	0.0029344	0.00852826	0.00399742	0.005733	0.00709845	0.0050608	0.007616	0.00512073	0.00750092	0.00627932	0.00362606	0.00799171	0.00634662	0.00636589	0.00443525	0.0060004	0.00778274	0.00533259	0.00453256	0.0072391	0.00920881	0.00488428	0.00386632	0.00580753
ko02040	Flagellar assembly	Cellular Processes	Cell motility	0.000437479	0.00555221	0.00142387	0.000643422	0.000379296	0.0017807	0.00373769	0.00132697	0.00382947	0.00142192	0.00158995	0.00450661	0.000215128	0.00535068	0.000885749	0.00485487	0.006921	0.00123379	0.000990194	0.0048559	0.00806041	0.00141743	0.00108179	0.00196779
ko04112	Cell cycle - Caulobacter	Cellular Processes	Cell growth and death	0.0122823	0.0150338	0.015677	0.0184787	0.017902	0.0153044	0.0146146	0.0151565	0.0162194	0.017243	0.0143068	0.0146931	0.0157221	0.013193	0.0153897	0.0141024	0.0139621	0.0156532	0.01312	0.0149736	0.0144303	0.0139452	0.0138241	0.0156229
ko04113	Meiosis - yeast	Cellular Processes	Cell growth and death	4.35099e-05	0.000172306	0.000187559	8.39046e-05	0.000127038	0.000124315	0.000217989	0.000143825	0.000117396	0.000146028	0.000568727	0.00023132	0.00010105	0.000239816	0.000117967	0.000165147	0.000199223	6.59695e-05	4.84156e-05	0.000139186	0.000227116	0.000124834	0.000157702	0.000135657
ko04142	Lysosome	Cellular Processes	Transport and catabolism	0.000298947	0.000831807	0.00167765	0.00104869	0.00128899	0.000381405	0.000553297	0.000815711	0.000912226	0.000359344	0.000712593	0.000649875	0.00130568	0.000271041	0.000586305	0.000449298	0.000368506	0.000408866	0.000421193	0.000563633	0.000385258	0.000511252	7.6083e-05	0.000835068
ko04210	Apoptosis	Cellular Processes	Cell growth and death	0.000453006	8.88555e-05	0.000252706	4.51906e-05	0.000112036	0.000268859	0.000114085	0.000181764	0.000262685	4.05255e-05	9.56215e-05	6.89156e-05	0.000139442	0.000229277	0.000335042	0.000167411	0.000146522	0.000322471	0.000341542	0.000184256	6.86458e-05	0.00014759	0.000389672	0.000133177
ko02010	ABC transporters	Environmental Information Processing	Membrane transport	0.0101539	0.0104413	0.00835955	0.0100532	0.0105176	0.0090632	0.0114498	0.00936811	0.0106259	0.0103898	0.00967161	0.0102846	0.0101901	0.00990278	0.0101775	0.00987624	0.010128	0.00902414	0.0100916	0.00972421	0.0104294	0.00922468	0.00813416	0.00953421
ko02020	Two-component system	Environmental Information Processing	Signal transduction	0.00423336	0.0061578	0.00424827	0.00534845	0.00577227	0.00479095	0.00667133	0.0049449	0.00568428	0.00548991	0.00435931	0.00692365	0.00576617	0.00552036	0.00482689	0.00564197	0.00619827	0.00466309	0.00478562	0.0057031	0.00680966	0.00497501	0.00412512	0.0053688
ko02060	Phosphotransferase system (PTS)	Environmental Information Processing	Membrane transport	0.0202639	0.0112655	0.0103748	0.00647583	0.0062241	0.0134361	0.0122701	0.0123549	0.0123137	0.00998998	0.0083939	0.0121247	0.0086245	0.0122854	0.0156544	0.0156686	0.0116568	0.0138474	0.01546	0.0116117	0.0119447	0.0160716	0.0131646	0.0111826
ko03070	Bacterial secretion system	Environmental Information Processing	Membrane transport	0.00586265	0.0083737	0.00690577	0.00772151	0.00724643	0.00717886	0.00933302	0.0070558	0.00761355	0.00783434	0.00670957	0.0125742	0.00720322	0.00744421	0.00692433	0.0077114	0.0085128	0.00684343	0.00644867	0.0080473	0.00919491	0.00663747	0.00582345	0.00795629
ko04011	MAPK signaling pathway - yeast	Environmental Information Processing	Signal transduction	0.00173452	0.000816142	0.00127591	0.00129971	0.00111312	0.00128615	0.00117582	0.00127853	0.000674511	0.00152179	0.00118175	0.000772627	0.000946706	0.00114897	0.0009327	0.00121119	0.000995396	0.00103326	0.0016417	0.000953428	0.00109057	0.00131801	0.000900244	0.00129935
ko04512	ECM-receptor interaction	Environmental Information Processing	Signaling molecules and interaction	0.000111455	8.60395e-05	0.000111908	8.88723e-05	4.37246e-05	9.88186e-05	4.50444e-05	6.63041e-05	4.13275e-05	9.24069e-05	4.09467e-05	0.000112529	6.37387e-05	5.49977e-05	6.6086e-05	6.07658e-05	8.54656e-05	0.000128708	0.000167962	8.2095e-05	5.07402e-05	0.000114277	2.73372e-05	0.000110505
ko00970	Aminoacyl-tRNA biosynthesis	Genetic Information Processing	Translation	0.0161458	0.0131613	0.0147729	0.0138636	0.0136562	0.0143712	0.0121206	0.014518	0.0141322	0.0130982	0.0153295	0.0115974	0.0137374	0.0136344	0.015284	0.0136827	0.012714	0.0155333	0.0147489	0.013252	0.0116456	0.0134925	0.0156869	0.0140035
ko03008	Ribosome biogenesis in eukaryotes	Genetic Information Processing	Translation	0.000467725	0.000494724	0.000439337	0.000459851	0.000394468	0.000423347	0.000507059	0.0004506	0.000476583	0.000441682	0.00101243	0.000494369	0.0004171	0.00058999	0.00047866	0.000446744	0.000510837	0.00048414	0.000419893	0.000458546	0.000495756	0.000415961	0.000491837	0.000457465
ko03010	Ribosome	Genetic Information Processing	Translation	0.0155642	0.0129316	0.014774	0.0142825	0.0135852	0.0140983	0.0123419	0.014595	0.0141425	0.0128831	0.0149737	0.0120471	0.0134042	0.0132726	0.0151157	0.0135547	0.0128985	0.0153694	0.0142201	0.0133302	0.0120838	0.0132749	0.0138859	0.0143033
ko03013	RNA transport	Genetic Information Processing	Translation	0.0008095	0.000681912	0.000772423	0.000772395	0.000905979	0.000942914	0.000641189	0.000867481	0.000885149	0.000752514	0.000361546	0.000603239	0.00086288	0.000628017	0.000899013	0.000773024	0.000653176	0.000856039	0.000716491	0.000685324	0.000599465	0.000756562	0.000821617	0.000795003
ko03018	RNA degradation	Genetic Information Processing	Folding, sorting and degradation	0.0047222	0.00474917	0.00519978	0.00530005	0.00485559	0.00500539	0.00486544	0.00496812	0.0050748	0.00517364	0.00566743	0.00471435	0.00459203	0.00479532	0.00515038	0.00496427	0.00480962	0.00532653	0.0045866	0.00493546	0.00469203	0.00492358	0.00494856	0.0050703
ko03020	RNA polymerase	Genetic Information Processing	Transcription	0.00502455	0.00665152	0.00858775	0.00932786	0.00839891	0.0066389	0.00620542	0.00702017	0.00683855	0.00839368	0.00518013	0.00564983	0.00758638	0.00547951	0.00667499	0.00625849	0.00623933	0.0076547	0.00637897	0.00648476	0.00607498	0.00676659	0.00538314	0.00809535
ko03030	DNA replication	Genetic Information Processing	Replication and repair	0.0119936	0.0113149	0.0128829	0.0140219	0.0137076	0.0134185	0.0113242	0.0129318	0.013925	0.0132438	0.0120737	0.0112449	0.0137195	0.0111404	0.013734	0.0119935	0.0109589	0.0141204	0.0125215	0.0115955	0.0103733	0.0124475	0.013249	0.0134039
ko03060	Protein export	Genetic Information Processing	Folding, sorting and degradation	0.0135864	0.0116094	0.0130943	0.0128249	0.0130261	0.0119958	0.01164	0.0125712	0.013202	0.0108054	0.0118076	0.012338	0.0125031	0.0118	0.0130344	0.0123151	0.0115653	0.0125934	0.0131979	0.0118975	0.0106422	0.0114819	0.0107142	0.0121664
ko03410	Base excision repair	Genetic Information Processing	Replication and repair	0.00841385	0.00810724	0.00869317	0.00839555	0.00817911	0.00844083	0.00861948	0.0084121	0.0092261	0.00856502	0.00811844	0.00839181	0.00839246	0.00832973	0.00961143	0.00874739	0.00854766	0.009351	0.00797627	0.00838956	0.00860424	0.00824945	0.0099079	0.00888022
ko03420	Nucleotide excision repair	Genetic Information Processing	Replication and repair	0.00637896	0.00697992	0.00724741	0.00732984	0.00753382	0.00669776	0.00637766	0.00705073	0.00765179	0.00664557	0.00760042	0.00659945	0.00773728	0.00627407	0.00774818	0.0072952	0.00634524	0.00766451	0.00624773	0.00648258	0.00603166	0.00722424	0.00723826	0.007484
ko03430	Mismatch repair	Genetic Information Processing	Replication and repair	0.0159837	0.0154873	0.0167563	0.0175929	0.0174807	0.0169402	0.0152657	0.0165214	0.0185379	0.0167289	0.0157506	0.015387	0.0177683	0.0149809	0.0182595	0.0163772	0.0151284	0.0180796	0.0161596	0.0156721	0.0144314	0.0164868	0.0167833	0.0172206
ko03440	Mismatch repair	Genetic Information Processing	Replication and repair	0.0141907	0.0125437	0.0139108	0.0143153	0.0141594	0.0143826	0.0124406	0.0142839	0.0148545	0.0133559	0.0150282	0.0125203	0.0138617	0.0130856	0.0149842	0.0130975	0.0127842	0.0148872	0.0137489	0.0135328	0.0117875	0.0132227	0.0141309	0.0138337
ko03450	Non-homologous end-joining	Genetic Information Processing	Replication and repair	0.000104908	0.00073052	0.000273133	0.000231589	0.000266226	0.000286108	0.000989453	0.000283286	0.00069804	0.000353513	0.000406451	0.00131169	0.000219333	0.000937431	0.000328505	0.000766315	0.00117632	0.000468986	9.43303e-05	0.000973552	0.00134819	0.000388022	0.000263162	0.000525051
ko04122	Sulfur relay system	Genetic Information Processing	Folding, sorting and degradation	0.00754616	0.0104545	0.00994969	0.0125579	0.0126008	0.00954291	0.0109494	0.0100547	0.0115334	0.0111513	0.00723594	0.00989993	0.0104428	0.00939857	0.00993452	0.0106453	0.0108727	0.0102669	0.00916128	0.00993278	0.0110706	0.00993484	0.0084675	0.0106872
ko04141	Protein processing in endoplasmic reticulum	Genetic Information Processing	Folding, sorting and degradation	0.00010778	0.000335388	0.000381476	0.00049613	0.000605819	0.00028175	0.000239023	0.00033979	0.000452986	0.00030284	0.000589185	0.00034253	0.000587041	0.000231895	0.000401045	0.000259062	0.000255725	0.000261173	0.000200646	0.000287205	0.000224143	0.000289193	0.000242204	0.000360051
ko00010	Glycolysis / Gluconeogenesis	Metabolism	Carbohydrate metabolism	0.0175122	0.0131813	0.0145418	0.0131682	0.0142716	0.0153041	0.0139955	0.0150293	0.0155569	0.0133433	0.0141023	0.0132589	0.0135713	0.0140852	0.0164656	0.0152872	0.0138915	0.0153733	0.0152453	0.0140101	0.0138043	0.0153378	0.0149894	0.0140248
ko00020	Citrate cycle (TCA cycle)	Metabolism	Carbohydrate metabolism	0.00683605	0.00661618	0.00593418	0.00538307	0.00525549	0.00597694	0.00753929	0.00576768	0.00565864	0.00593595	0.00619336	0.00668158	0.00500118	0.00688029	0.00567448	0.00623334	0.00681212	0.0055315	0.00590773	0.00577928	0.0073557	0.00533607	0.00639551	0.00548301
ko00030	Pentose phosphate pathway	Metabolism	Carbohydrate metabolism	0.0146943	0.0166055	0.0158502	0.0187819	0.0188997	0.0169164	0.0167866	0.0167423	0.0175384	0.0184055	0.0153725	0.0178866	0.0184964	0.0150785	0.0173876	0.0164261	0.0159199	0.0173124	0.0151389	0.0154763	0.016231	0.0171625	0.0164856	0.0174853
ko00040	Pentose and glucuronate interconversions	Metabolism	Carbohydrate metabolism	0.00540973	0.00908126	0.00641643	0.00928425	0.00947397	0.00800961	0.00975262	0.00819029	0.00816756	0.00967446	0.00895871	0.0106713	0.0105305	0.00817919	0.00763909	0.00962295	0.00912727	0.00669022	0.00637443	0.00886431	0.0100695	0.0094842	0.00733544	0.00898826
ko00051	Fructose and mannose metabolism	Metabolism	Carbohydrate metabolism	0.0168208	0.0152422	0.0169139	0.0138059	0.0145271	0.0170309	0.0155978	0.0164624	0.017662	0.0147001	0.01287	0.0156727	0.0158861	0.0156089	0.0206037	0.0186864	0.0160172	0.0185342	0.0144522	0.0158239	0.0162728	0.0177421	0.0201339	0.0162717
ko00052	Galactose metabolism	Metabolism	Carbohydrate metabolism	0.0197494	0.0137546	0.0147249	0.0158378	0.0174731	0.0157833	0.0140219	0.0150208	0.01654	0.0153583	0.0155451	0.0147476	0.0176211	0.0140301	0.0168204	0.0132077	0.0130896	0.0167052	0.0187244	0.0147681	0.012665	0.0145546	0.015967	0.0153109
ko00053	Ascorbate and aldarate metabolism	Metabolism	Carbohydrate metabolism	0.00435045	0.00573826	0.00303371	0.00209378	0.00229579	0.00432751	0.00680081	0.00430094	0.0036605	0.00468271	0.00394474	0.0074596	0.00281245	0.00489359	0.00322253	0.00639255	0.00582453	0.00224787	0.00360069	0.00507096	0.00683607	0.00546197	0.00247215	0.00375907
ko00061	Fatty acid biosynthesis	Metabolism	Lipid metabolism	0.0169186	0.0139907	0.015137	0.014403	0.0125354	0.0146388	0.0128216	0.0148773	0.0100355	0.0143228	0.0102986	0.0121237	0.0131379	0.0140293	0.0128167	0.0141674	0.0129261	0.0146256	0.0155825	0.0151828	0.0123471	0.0151304	0.0176178	0.0142015
ko00071	Fatty acid degradation	Metabolism	Lipid metabolism	0.00387649	0.00454962	0.00423355	0.00385779	0.00344953	0.00425647	0.00536248	0.00417252	0.00410852	0.00458234	0.00529921	0.00510237	0.00277246	0.00499381	0.00369134	0.00483497	0.00533471	0.00376141	0.00401197	0.00450864	0.00577707	0.00411541	0.00378669	0.00413772
ko00072	Synthesis and degradation of ketone bodies	Metabolism	Lipid metabolism	0.00556492	0.0043548	0.0034189	0.00313548	0.00276291	0.00541395	0.00397935	0.00375312	0.00571929	0.00409585	0.00190121	0.00243162	0.00198803	0.00489148	0.00558569	0.00500287	0.00512096	0.0055878	0.00446594	0.00395432	0.00534067	0.00339354	0.00676389	0.00338953
ko00120	Primary bile acid biosynthesis	Metabolism	Lipid metabolism	0.00202679	0.00056781	0.00156026	0.00100796	0.00105149	0.00159944	0.000726239	0.00087343	0.00213083	0.000811477	0.0015768	0.00074228	0.000765879	0.00130835	0.0015662	0.000912485	0.000703858	0.00271496	0.00181131	0.000955318	0.000566898	0.0013049	0.0026635	0.00122927
ko00121	Secondary bile acid biosynthesis	Metabolism	Lipid metabolism	0.0182331	0.00503519	0.0140327	0.00906368	0.00946045	0.0143733	0.00645961	0.00784111	0.0191179	0.00728261	0.0141595	0.00656651	0.00689021	0.0117056	0.0140821	0.0081481	0.00624016	0.0244213	0.0162931	0.00854414	0.00498795	0.0117214	0.023954	0.0110182
ko00130	Ubiquinone and other terpenoid-quinone biosynthesis	Metabolism	Metabolism of cofactors and vitamins	0.00305528	0.00455872	0.00215956	0.00125617	0.00140425	0.00316931	0.00567216	0.00246456	0.00363668	0.00325897	0.00333728	0.00500521	0.00132934	0.00425716	0.00243097	0.00376388	0.0047955	0.00253374	0.00232691	0.00365762	0.00578211	0.00285371	0.00303061	0.00254136
ko00140	Steroid hormone biosynthesis	Metabolism	Lipid metabolism	9.94841e-05	0.000154743	0.000679614	0.000259562	0.000264467	0.000277862	0.00066863	0.00016148	0.000156468	0.000471921	0.000194433	0.000126273	2.97186e-05	0.000202548	0.000156442	0.000188149	0.000271332	0.000235499	0.00027417	0.000261184	0.000345117	0.000122016	0.000118332	0.000258717
ko00190	Oxidative phosphorylation	Metabolism	Energy metabolism	0.0035586	0.0041017	0.00359379	0.00427831	0.00447965	0.00368842	0.00410008	0.00383265	0.00377442	0.00427614	0.00345761	0.00400994	0.00442434	0.00345184	0.00377112	0.0036323	0.00366711	0.00341622	0.00359835	0.00360675	0.00394518	0.00358755	0.00320485	0.00402187
ko00230	Purine metabolism	Metabolism	Nucleotide metabolism	0.00997738	0.00883471	0.00939591	0.00864538	0.00941208	0.00942691	0.00858841	0.00934402	0.00992198	0.0084218	0.00932966	0.00859242	0.00918954	0.0089776	0.010185	0.00918855	0.00884677	0.00932294	0.00906261	0.00891214	0.00854065	0.00905793	0.00956716	0.0090561
ko00240	Pyrimidine metabolism	Metabolism	Nucleotide metabolism	0.011816	0.0104919	0.0119122	0.0116886	0.0118271	0.0118616	0.0101758	0.011746	0.011802	0.0109965	0.0112568	0.00963887	0.0115235	0.0104709	0.0123171	0.0112634	0.0103384	0.0121969	0.0113629	0.0107794	0.00982121	0.0115894	0.0117601	0.0117263
ko00250	Alanine, aspartate and glutamate metabolism	Metabolism	Amino acid metabolism	0.0139843	0.0142813	0.014669	0.0147667	0.0147268	0.0134398	0.0138723	0.013737	0.0141292	0.0134747	0.0156449	0.0140769	0.0148854	0.014245	0.0143185	0.0130694	0.0137442	0.01429	0.0134811	0.0132706	0.0133986	0.0130468	0.014082	0.0141303
ko00260	Glycine, serine and threonine metabolism	Metabolism	Amino acid metabolism	0.00914698	0.0092582	0.00861179	0.00902808	0.00831113	0.00824488	0.00978354	0.00890756	0.00770084	0.00947786	0.0110318	0.00877412	0.0080355	0.00931076	0.00818161	0.00862254	0.00910448	0.00856443	0.00904548	0.00897558	0.00945785	0.00866216	0.00812079	0.00869065
ko00270	Cysteine and methionine metabolism	Metabolism	Amino acid metabolism	0.0137643	0.0134802	0.0147097	0.0155572	0.015372	0.013013	0.0133419	0.0137742	0.0129875	0.0136054	0.0151861	0.0118608	0.0151939	0.0128858	0.0142973	0.0129949	0.01243	0.0138461	0.0142268	0.0126632	0.0120895	0.0135859	0.0139533	0.013767
ko00280	Valine, leucine and isoleucine degradation	Metabolism	Amino acid metabolism	0.00266982	0.00334831	0.00283254	0.00266611	0.00220607	0.00279406	0.00366288	0.00279227	0.00268799	0.00329865	0.00288861	0.00308597	0.00195204	0.00316582	0.00257131	0.00315293	0.00349163	0.00263222	0.00249089	0.00281592	0.00377046	0.00262301	0.00271125	0.00269336
ko00290	Valine, leucine and isoleucine biosynthesis	Metabolism	Amino acid metabolism	0.0184986	0.0189803	0.0167555	0.019366	0.0178111	0.0164856	0.0196555	0.018649	0.0151666	0.0174311	0.0237209	0.018001	0.0180015	0.0186526	0.0142808	0.0177361	0.018038	0.0167028	0.0189639	0.0172515	0.0182431	0.0170586	0.014421	0.0178847
ko00300	Lysine biosynthesis	Metabolism	Amino acid metabolism	0.0144472	0.0136322	0.0152114	0.0161928	0.0166788	0.0146749	0.012755	0.0150273	0.0141444	0.0152432	0.0161599	0.0121231	0.0163863	0.0133006	0.0157912	0.0135378	0.0127036	0.0151955	0.0141895	0.0135092	0.0121474	0.0142148	0.0152215	0.0150739
ko00310	Lysine degradation	Metabolism	Amino acid metabolism	0.00181356	0.00389106	0.00245465	0.00274898	0.00220905	0.00253008	0.00493933	0.00257862	0.00310649	0.00340925	0.00344623	0.00441201	0.00239416	0.0035633	0.0023586	0.0035533	0.00448428	0.00232662	0.00193899	0.00339966	0.0046837	0.00265564	0.00219191	0.00304616
ko00311	Penicillin and cephalosporin biosynthesis	Metabolism	Biosynthesis of other secondary metabolites	0.00503243	0.00317846	0.00265472	0.00245478	0.00376562	0.00269279	0.00456817	0.00243854	0.00537336	0.00177469	0.00392667	0.00338199	0.00298198	0.00406894	0.00447984	0.00250111	0.00340272	0.00439276	0.00424477	0.00363896	0.0029641	0.00203874	0.00226917	0.00277293
ko00330	Arginine and proline metabolism	Metabolism	Amino acid metabolism	0.00562422	0.00695878	0.00735582	0.008172	0.00772831	0.00666474	0.00742982	0.00709004	0.00630955	0.00806851	0.00691014	0.00714819	0.00715812	0.00650532	0.00617617	0.00678894	0.0069827	0.00662618	0.00622585	0.00665301	0.00731981	0.00676773	0.00608956	0.00742057
ko00340	Histidine metabolism	Metabolism	Amino acid metabolism	0.0154693	0.0142954	0.0172588	0.0187999	0.0185282	0.014493	0.0139867	0.0159055	0.0146441	0.0147553	0.0155371	0.012193	0.0190987	0.0128576	0.0134763	0.0143219	0.0124392	0.013975	0.0169547	0.0136527	0.0114647	0.0149467	0.0113486	0.0161765
ko00350	Tyrosine metabolism	Metabolism	Amino acid metabolism	0.0130854	0.00979749	0.0107995	0.00945909	0.0101082	0.0115087	0.0113874	0.0107998	0.0111476	0.00931126	0.0103716	0.00944409	0.0102889	0.0111133	0.0111129	0.0112453	0.0104642	0.0105379	0.0122606	0.0100032	0.00998478	0.0106245	0.0116671	0.0100065
ko00360	Phenylalanine metabolism	Metabolism	Amino acid metabolism	0.00216729	0.00377138	0.00245652	0.0025535	0.00218198	0.00273912	0.00459229	0.0028462	0.00243853	0.00335999	0.00352963	0.00405802	0.00226941	0.00380268	0.00209943	0.00330388	0.00409383	0.00218657	0.00216388	0.00313084	0.00462223	0.00267655	0.00262152	0.00275562
ko00361	Chlorocyclohexane and chlorobenzene degradation	Metabolism	Xenobiotics biodegradation and metabolism	0.000493662	0.00146944	0.00059729	0.000415714	0.00046373	0.00103755	0.00297003	0.000931434	0.00103714	0.00189686	0.00094366	0.00191183	0.000187283	0.00159401	0.00110639	0.00169272	0.00190937	0.0007284	0.000254796	0.00118574	0.00238373	0.00131628	0.00178163	0.000707668
ko00362	Benzoate degradation	Metabolism	Xenobiotics biodegradation and metabolism	0.00693761	0.00528238	0.00519711	0.00427678	0.00447088	0.0059348	0.00665015	0.00553173	0.00560914	0.00524341	0.00421219	0.00487931	0.0045444	0.00604735	0.00595443	0.00581544	0.00595671	0.00533285	0.00632804	0.00535268	0.0060721	0.00534079	0.00598808	0.00477165
ko00363	Bisphenol degradation	Metabolism	Xenobiotics biodegradation and metabolism	0.0177189	0.0166908	0.0191241	0.0160112	0.0178508	0.018851	0.0177266	0.0171565	0.0169579	0.0194153	0.0102339	0.0167612	0.0182103	0.0154197	0.0199235	0.0176798	0.0156221	0.0173941	0.0160061	0.0173165	0.0166586	0.0181937	0.0207789	0.0180498
ko00380	Tryptophan metabolism	Metabolism	Amino acid metabolism	0.00153065	0.00230534	0.00182009	0.00151236	0.00148955	0.00185936	0.00244414	0.00184666	0.00199634	0.00181202	0.00164046	0.0025382	0.00159602	0.00212991	0.00175724	0.00218308	0.00244857	0.00148924	0.00153409	0.00204949	0.00271711	0.00177303	0.00151931	0.00180001
ko00400	Phenylalanine, tyrosine and tryptophan biosynthesis	Metabolism	Amino acid metabolism	0.00977542	0.00933629	0.00931065	0.0109324	0.00903869	0.00877094	0.00902039	0.00988873	0.00690497	0.00960936	0.01104	0.00775509	0.00938076	0.00918486	0.00690453	0.00898779	0.00873876	0.00832405	0.0109292	0.00896014	0.0087484	0.00899173	0.00608606	0.00956353
ko00430	Taurine and hypotaurine metabolism	Metabolism	Metabolism of other amino acids	0.00613051	0.00609135	0.00715735	0.00569277	0.00545241	0.00665892	0.00662145	0.00647702	0.00662754	0.00638327	0.00599355	0.00639178	0.00480401	0.00681739	0.00751896	0.00766401	0.00704273	0.00732939	0.00575456	0.00688361	0.00740658	0.00711477	0.00750969	0.00672003
ko00440	Phosphonate and phosphinate metabolism	Metabolism	Metabolism of other amino acid	0.00268491	0.00196433	0.0027927	0.00277714	0.00242518	0.00249983	0.00251627	0.00230846	0.00217023	0.00315136	0.0019617	0.00205266	0.0017465	0.00217715	0.00258687	0.00268288	0.00220924	0.00292383	0.00287891	0.00212084	0.0022939	0.00277525	0.00227917	0.00245413
ko00450	Selenocompound metabolism	Metabolism	Metabolism of other amino acids	0.018506	0.0169234	0.0195867	0.0169534	0.0176833	0.0172298	0.0170279	0.0176972	0.0182541	0.0150525	0.0184519	0.0156133	0.0192581	0.016314	0.0187966	0.018069	0.015834	0.0166995	0.016747	0.0168038	0.0146027	0.0178682	0.0188301	0.0171179
ko00471	D-Glutamine and D-glutamate metabolism	Metabolism	Metabolism of other amino acids	0.0202348	0.0169812	0.0199008	0.0194471	0.0192482	0.0188359	0.0157504	0.0187345	0.020258	0.0172263	0.0191618	0.0151141	0.0189062	0.0169631	0.0205349	0.0174409	0.0164561	0.0201717	0.0190578	0.0172947	0.0150408	0.017519	0.0185815	0.0184283
ko00472	D-Arginine and D-ornithine metabolism	Metabolism	Metabolism of other amino acids	0.000898577	0.00241691	0.000412478	0.000248542	0.000321114	0.00108185	0.000211187	0.00083336	0.00132285	0.000315427	0.000851414	0.000387814	0.000453326	0.00090603	0.000636609	0.000198487	0.000547495	0.00333808	0.000318588	0.000198801	0.000106065	0.000318913	0.00651094	9.93755e-05
ko00473	D-Alanine metabolism	Metabolism	Metabolism of other amino acids	0.0213692	0.0156241	0.0166381	0.0166017	0.0170024	0.0210057	0.0172206	0.0202291	0.0187763	0.0179894	0.0156509	0.0148891	0.0169056	0.0175477	0.0212115	0.017634	0.016805	0.0192143	0.0181147	0.0195854	0.016033	0.0177353	0.0184704	0.0169478
ko00480	Glutathione metabolism	Metabolism	Metabolism of other amino acids	0.00683127	0.00669923	0.00517292	0.00422165	0.0043514	0.00632081	0.00881753	0.00581006	0.00697491	0.00669857	0.00676973	0.00805745	0.0041673	0.00795193	0.00678515	0.00754878	0.00824814	0.00601527	0.00536184	0.00694618	0.00922651	0.00642192	0.00659813	0.00557915
ko00500	Starch and sucrose metabolism	Metabolism	Carbohydrate metabolism	0.0139939	0.0116514	0.0111911	0.01204	0.0136776	0.0113707	0.0121468	0.0117636	0.0129295	0.011553	0.0136562	0.0119712	0.0144271	0.0120922	0.012671	0.01166	0.011383	0.0113215	0.0131544	0.0124165	0.0109756	0.0121534	0.0101323	0.011633
ko00510	N-Glycan biosynthesis	Metabolism	Glycan biosynthesis and metabolism	0.000926113	0.00041541	0.000494082	0.000380634	0.000435361	0.000372081	0.000338106	0.00043296	0.000232503	0.000145609	0.000676042	0.000359317	0.000459941	0.000455385	0.000432381	0.000408624	0.000279649	0.000246678	0.000821221	0.000228271	0.000179453	0.000269576	0.000252831	0.000404444
ko00511	Other glycan degradation	Metabolism	Glycan biosynthesis and metabolism	0.0085295	0.0170255	0.0236934	0.0186589	0.0213559	0.0143761	0.010559	0.0175269	0.0144198	0.0133498	0.0156324	0.0159611	0.0248277	0.00890787	0.0149789	0.0124739	0.0101574	0.0119881	0.0126848	0.016177	0.010196	0.01561	0.0115089	0.018001
ko00520	Amino sugar and nucleotide sugar metabolism	Metabolism	Carbohydrate metabolism	0.0123186	0.011094	0.0124213	0.0110361	0.012389	0.011664	0.0109889	0.0121598	0.0131961	0.0100952	0.0110084	0.0108688	0.0122128	0.0108982	0.0137723	0.0125247	0.0111226	0.0125401	0.0108698	0.010963	0.0106268	0.0124155	0.0115993	0.0112278
ko00521	Streptomycin biosynthesis	Metabolism	Biosynthesis of other secondary metabolites	0.0154074	0.0127019	0.0154843	0.0178352	0.0164824	0.0155778	0.0146815	0.0150648	0.0141421	0.0169988	0.0205359	0.0136693	0.0149623	0.0162047	0.0139525	0.0143276	0.0149231	0.0157987	0.0162626	0.0134879	0.0137589	0.0152098	0.0167025	0.015364
ko00531	Glycosaminoglycan degradation	Metabolism	Glycan biosynthesis and metabolism	0.00056706	0.00463425	0.00995307	0.00598901	0.0063933	0.00201454	0.00261773	0.00488554	0.00457849	0.00236043	0.0046935	0.00377217	0.00603822	0.00143807	0.00278805	0.00275305	0.00222357	0.0021965	0.00131537	0.00373942	0.00235225	0.00289787	0.000488921	0.0042494
ko00540	Lipopolysaccharide biosynthesis	Metabolism	Glycan biosynthesis and metabolism	0.000870846	0.00544563	0.00180079	0.000811633	0.000309757	0.00152629	0.0054595	0.00144547	0.00266598	0.00241659	0.00225483	0.00636857	0.000334318	0.00396237	0.00126229	0.00346353	0.00533119	0.00142237	0.000820055	0.0032476	0.00661528	0.00177584	0.00167183	0.001986
ko00550	Peptidoglycan biosynthesis	Metabolism	Glycan biosynthesis and metabolism	0.0197992	0.0157338	0.0177698	0.019535	0.0190894	0.0176799	0.0150745	0.0182735	0.0177684	0.0173644	0.0182778	0.0142478	0.018675	0.0154682	0.0184987	0.0168996	0.0148378	0.0181471	0.0186996	0.0166112	0.0145147	0.0171751	0.0171701	0.0174742
ko00561	Glycerolipid metabolism	Metabolism	Lipid metabolism	0.00625113	0.0066388	0.00628499	0.00681127	0.00806427	0.00672423	0.00650247	0.00670011	0.00717717	0.00727385	0.00541124	0.00621162	0.00802643	0.00569539	0.00734458	0.00618916	0.00571792	0.00689552	0.00609303	0.00719315	0.00592129	0.00676392	0.00781457	0.0065779
ko00562	Inositol phosphate metabolism	Metabolism	Carbohydrate metabolism	0.00171048	0.0016261	0.00262478	0.00439049	0.00401357	0.00298897	0.00390581	0.00275613	0.00280682	0.00526491	0.00254156	0.00176869	0.00275581	0.00218069	0.00260058	0.00240255	0.00241516	0.00349841	0.00297549	0.0024056	0.00275425	0.00293767	0.00187122	0.00312765
ko00564	Glycerophospholipid metabolism	Metabolism	Lipid metabolism	0.00603995	0.00711524	0.00701846	0.00737529	0.00721966	0.00684454	0.00751656	0.00686325	0.0083647	0.00751662	0.00608851	0.00740334	0.00698583	0.00681097	0.00774323	0.0074054	0.00731348	0.00761299	0.00597493	0.00713445	0.00772463	0.00695121	0.00685058	0.0073834
ko00565	Ether lipid metabolism	Metabolism	Lipid metabolism	0.00141363	0.00105778	0.00058938	0.000294533	0.000290785	0.000501959	0.00117551	0.000492051	0.0016069	0.000451015	0.00157524	0.00124995	0.000260325	0.0012028	0.000204716	0.000752259	0.00109505	0.00173546	0.00118965	0.00119032	0.00117887	0.000449706	0.000305264	0.00096753
ko00620	Pyruvate metabolism	Metabolism	Carbohydrate metabolism	0.0122775	0.0106889	0.0115773	0.0111332	0.0109923	0.0116529	0.0111375	0.0114484	0.0101352	0.0113667	0.00928797	0.0103933	0.0107425	0.010716	0.0111276	0.0114878	0.010761	0.0113533	0.0112759	0.0108694	0.0111083	0.0114277	0.0119013	0.0112771
ko00621	Dioxin degradation	Metabolism	Xenobiotics biodegradation and metabolism	0.00617751	0.0061913	0.00565492	0.00370967	0.00438694	0.00580902	0.00760241	0.00609095	0.00661709	0.00489925	0.00520694	0.00688485	0.00499949	0.00706412	0.00631373	0.00771176	0.00790182	0.00529456	0.00527195	0.00677455	0.00825541	0.00616855	0.00672522	0.00529914
ko00627	Aminobenzoate degradation	Metabolism	Xenobiotics biodegradation and metabolism	0.00820442	0.00452976	0.005415	0.00382065	0.00424729	0.00609915	0.00587289	0.00575628	0.00568772	0.00472046	0.00473611	0.00433182	0.00410133	0.00609925	0.00680481	0.00660881	0.00573785	0.00575221	0.00670021	0.0051904	0.00562584	0.00601316	0.00690803	0.00467233
ko00630	Glyoxylate and dicarboxylate metabolism	Metabolism	Carbohydrate metabolism	0.00338702	0.00754192	0.00508941	0.00618377	0.00504021	0.00516022	0.00804715	0.00537261	0.00515463	0.00673978	0.00521028	0.00826338	0.00525378	0.00637857	0.00455057	0.00622219	0.00768048	0.00470939	0.00374345	0.00598168	0.00883705	0.00542032	0.00413193	0.00625175
ko00633	Nitrotoluene degradation	Metabolism	Xenobiotics biodegradation and metabolism	0.000279203	0.00371834	0.00138681	0.00313545	0.00338435	0.00171145	0.00345673	0.00193032	0.00303387	0.00301946	0.00142894	0.00369328	0.00324733	0.00223281	0.00170406	0.00230192	0.00306643	0.00159123	0.001402	0.0024501	0.00377728	0.00195209	0.00112711	0.00246773
ko00640	Propanoate metabolism	Metabolism	Carbohydrate metabolism	0.00612532	0.00660703	0.00632521	0.00575249	0.00551004	0.00643152	0.00708782	0.00625256	0.00575974	0.00670932	0.00576927	0.00662263	0.00482159	0.00674271	0.00566515	0.00655489	0.00709798	0.00616535	0.00579615	0.00649713	0.00752123	0.00609243	0.00616646	0.00618607
ko00650	Butanoate metabolism	Metabolism	Carbohydrate metabolism	0.00990622	0.00878645	0.00857519	0.00749369	0.00753153	0.00900491	0.009774	0.00818297	0.00822628	0.00880228	0.00730876	0.00863729	0.00702052	0.00914341	0.00816254	0.0085146	0.00915638	0.00872785	0.00909045	0.00879634	0.00968633	0.00805402	0.00899485	0.00798427
ko00660	C5-Branched dibasic acid metabolism	Metabolism	Carbohydrate metabolism	0.0145987	0.0147388	0.012435	0.0148332	0.015186	0.0124137	0.0150613	0.0141675	0.0116658	0.0131529	0.0188542	0.0136849	0.01369	0.0141078	0.0101677	0.0133481	0.013274	0.0127363	0.0154137	0.0132724	0.0141318	0.0125387	0.0100931	0.0128738
ko00670	One carbon pool by folate	Metabolism	Metabolism of cofactors and vitamins	0.013193	0.0148109	0.0154429	0.0161561	0.0165281	0.0141384	0.0137579	0.0145021	0.0157257	0.0137689	0.0146897	0.0133495	0.0168892	0.0131773	0.015458	0.0141966	0.0132494	0.014233	0.0134916	0.0135238	0.013116	0.014473	0.0160027	0.015242
ko00680	Methane metabolism	Metabolism	Energy metabolism	0.00545317	0.00527733	0.00488048	0.00534941	0.00627277	0.00501554	0.00515535	0.00522051	0.00555982	0.00519917	0.00474964	0.00513927	0.00605927	0.00477486	0.00572688	0.00517722	0.00476469	0.00484458	0.00520834	0.00496276	0.00486541	0.00521441	0.00491849	0.00521467
ko00710	Carbon fixation in photosynthetic organisms	Metabolism	Energy metabolism	0.0128899	0.0128641	0.0133218	0.0144437	0.0136473	0.0132731	0.0127361	0.0133448	0.0127861	0.0142217	0.0132182	0.0132538	0.013682	0.0122534	0.0129667	0.0130283	0.0124578	0.0142538	0.0134281	0.012456	0.0124182	0.0131812	0.0128129	0.0137572
ko00720	Carbon fixation pathways in prokaryotes	Metabolism	Energy metabolism	0.00751155	0.00770022	0.00766788	0.00713079	0.00658319	0.00711802	0.0079633	0.0070368	0.0071628	0.00733935	0.00763844	0.00739321	0.00654717	0.00766714	0.00743322	0.00703722	0.00776716	0.00724983	0.00687259	0.00713626	0.00810067	0.00663903	0.00694983	0.00719763
ko00730	Thiamine metabolism	Metabolism	Metabolism of cofactors and vitamins	0.0142108	0.0138887	0.0149963	0.0183564	0.0177551	0.0148093	0.0131921	0.0144134	0.015244	0.0169209	0.0139083	0.0122054	0.014976	0.0131157	0.014421	0.0128593	0.0126315	0.016719	0.015484	0.0133642	0.0124596	0.0136676	0.0134166	0.015226
ko00740	Riboflavin metabolism	Metabolism	Metabolism of cofactors and vitamins	0.00680221	0.00695017	0.00586071	0.00858135	0.0073252	0.00634575	0.00779548	0.00526384	0.00556375	0.0090751	0.0048936	0.00605189	0.00434324	0.00636889	0.00488232	0.00491722	0.00653984	0.00712484	0.00769483	0.0064107	0.00727719	0.00500151	0.00410434	0.00615352
ko00750	Vitamin B6 metabolism	Metabolism	Metabolism of cofactors and vitamins	0.0112066	0.00936458	0.00891185	0.00916762	0.00772764	0.00902623	0.00952702	0.00984256	0.0063905	0.0103502	0.0147895	0.00820333	0.0080317	0.0101256	0.00740063	0.00804647	0.00905099	0.00956875	0.0109593	0.00929092	0.00974107	0.00865477	0.00871808	0.00888944
ko00760	Nicotinate and nicotinamide metabolism	Metabolism	Metabolism of cofactors and vitamins	0.0110156	0.00928174	0.00949533	0.00863733	0.00972079	0.00914772	0.00889443	0.00954941	0.0093424	0.00809046	0.0127279	0.00887917	0.00960484	0.00958968	0.00997617	0.00885661	0.00860323	0.00909627	0.00992859	0.00935933	0.00816222	0.00861819	0.00845829	0.00872783
ko00770	Pantothenate and CoA biosynthesis	Metabolism	Metabolism of cofactors and vitamins	0.0167552	0.0143914	0.0138598	0.0152757	0.0129405	0.0136682	0.0148002	0.0147603	0.0121403	0.0144822	0.0159407	0.0134575	0.0123357	0.0146725	0.0126558	0.0142186	0.014049	0.0148833	0.0157606	0.0134365	0.0140098	0.0140264	0.012439	0.0140888
ko00780	Biotin metabolism	Metabolism	Metabolism of cofactors and vitamins	0.0129042	0.0167676	0.0112126	0.0132577	0.0108659	0.0127419	0.0151315	0.0121967	0.0111617	0.0155634	0.0173249	0.0173956	0.00901163	0.0163313	0.00924628	0.0152011	0.0177824	0.0123978	0.0148641	0.0155364	0.0197552	0.0134843	0.0110215	0.0137117
ko00785	Lipoic acid metabolism	Metabolism	Metabolism of cofactors and vitamins	0.00866806	0.00453098	0.00491265	0.00096252	0.00154884	0.00537977	0.00572048	0.00488917	0.002903	0.00245089	0.00847785	0.00491581	0.00156608	0.00753644	0.00340141	0.00638124	0.00593453	0.0035752	0.00558049	0.00512978	0.00623944	0.0048328	0.00728754	0.00295042
ko00790	Folate biosynthesis	Metabolism	Metabolism of cofactors and vitamins	0.0105982	0.00924069	0.00912738	0.00690305	0.00865789	0.0089704	0.00937142	0.0090104	0.00967011	0.00658094	0.0122256	0.00851912	0.008222	0.0106265	0.00862773	0.0101865	0.0102284	0.00800834	0.00975343	0.0100765	0.00976776	0.0088397	0.00841544	0.00773273
ko00791	Atrazine degradation	Metabolism	Xenobiotics biodegradation and metabolism	0.00116674	0.00253396	0.0036726	0.00326336	0.00475579	0.00332923	0.00290595	0.00356214	0.00358258	0.00298593	0.00377109	0.00277911	0.00377355	0.00286823	0.00264574	0.00388472	0.00351552	0.00231883	0.00235503	0.00318329	0.00358058	0.00356878	0.00231464	0.00301905
ko00860	Porphyrin and chlorophyll metabolism	Metabolism	Metabolism of cofactors and vitamins	0.00153935	0.00580566	0.00461899	0.00719892	0.00706653	0.0036877	0.00545924	0.00401514	0.00455342	0.00649685	0.00310911	0.00507631	0.00553151	0.00343879	0.00337958	0.0038445	0.00456034	0.00408013	0.00359736	0.00487714	0.00518936	0.00431642	0.00293335	0.00535742
ko00900	Terpenoid backbone biosynthesis	Metabolism	Metabolism of terpenoids and polyketides	0.0104931	0.00941136	0.00977828	0.00977522	0.00954741	0.00989366	0.00851153	0.00961162	0.0100327	0.00953952	0.0100142	0.00841918	0.00927971	0.00906671	0.0104784	0.00945034	0.00864036	0.0111077	0.00959049	0.00918644	0.00858212	0.00923502	0.0105613	0.00962289
ko00903	Limonene and pinene degradation	Metabolism	Metabolism of terpenoids and polyketides	0.0177562	0.011961	0.0133909	0.0103503	0.0114643	0.0144895	0.0130529	0.0142463	0.0134238	0.010826	0.00834588	0.0106908	0.0125922	0.0130736	0.0153714	0.0148072	0.0126374	0.012492	0.0154763	0.0126264	0.012451	0.0137827	0.0148976	0.0118127
ko00906	Carotenoid biosynthesis	Metabolism	Metabolism of terpenoids and polyketides	2.42083e-05	3.58555e-05	9.02571e-05	6.01426e-06	1.89259e-05	3.17179e-05	8.93604e-06	5.31512e-05	5.11381e-05	8.06004e-06	8.28653e-06	2.42797e-05	1.11311e-05	2.40832e-05	3.35642e-05	3.74509e-05	3.47094e-05	3.26204e-05	2.02831e-05	9.59416e-05	1.53635e-05	6.30844e-05	1.17765e-05	1.54292e-05
ko00908	Zeatin biosynthesis	Metabolism	Metabolism of terpenoids and polyketides	0.00428136	0.00344009	0.00428109	0.00358501	0.00323005	0.00388654	0.00345988	0.00363334	0.0043461	0.00323106	0.00425841	0.00334463	0.0033343	0.00381411	0.0043679	0.00400939	0.00353678	0.00426695	0.00370823	0.00340106	0.00344031	0.00345666	0.00425557	0.00370262
ko00910	Nitrogen metabolism	Metabolism	Energy metabolism	0.00478013	0.00699216	0.00541989	0.00551111	0.00558487	0.00540307	0.00711559	0.00543528	0.00621097	0.0058326	0.00581874	0.00771437	0.00579855	0.00659392	0.00557247	0.00634795	0.00724168	0.00522592	0.00473592	0.00633628	0.0076232	0.00551812	0.00520467	0.00581824
ko00920	Sulfur metabolism	Metabolism	Energy metabolism	0.00801196	0.00718183	0.00741578	0.00599039	0.00558867	0.00646794	0.00779694	0.00669506	0.00633175	0.00581721	0.00741059	0.00719357	0.00575201	0.00783904	0.0069095	0.00752907	0.00778975	0.00582966	0.00665958	0.00666463	0.00755241	0.00657801	0.00777288	0.0060488
ko00941	Flavonoid biosynthesis	Metabolism	Biosynthesis of other secondary metabolites	2.90978e-05	0.000223696	0.000189682	0.000397163	0.00020201	6.22109e-05	6.97165e-05	0.000124842	0.000109326	0.000120589	2.87492e-05	0.000340136	0.000262412	4.99113e-05	9.52793e-05	0.000117823	8.19578e-05	0.000164427	0.000128583	0.000122715	6.89471e-05	0.000147403	4.59436e-05	0.000261068
ko00983	Drug metabolism - other enzymes	Metabolism	Xenobiotics biodegradation and metabolism	0.0120596	0.0120018	0.0128006	0.0129476	0.0144583	0.012137	0.0108707	0.0127566	0.0138783	0.0113686	0.0128741	0.0113438	0.0142912	0.0113964	0.0136103	0.0122573	0.0113368	0.0132473	0.0114365	0.0124787	0.0108196	0.0125054	0.0143227	0.0123746
ko01040	Biosynthesis of unsaturated fatty acids	Metabolism	Lipid metabolism	0.00267269	0.00398213	0.00284424	0.00282446	0.00234074	0.0029388	0.00384901	0.00299331	0.00255255	0.00341198	0.00325444	0.00374095	0.00284944	0.00369395	0.00269798	0.00313335	0.00361785	0.00282698	0.00233385	0.00384548	0.00402921	0.00321024	0.00367198	0.00317144
ko01051	Biosynthesis of ansamycins	Metabolism	Metabolism of terpenoids and polyketides	0.0280712	0.0469468	0.0429542	0.0466739	0.0393274	0.0395693	0.0379945	0.0431597	0.0292553	0.0485765	0.0291892	0.0501903	0.0560785	0.0305078	0.0285542	0.0360888	0.0351168	0.0419835	0.0400421	0.0397377	0.0342825	0.0438676	0.0287111	0.0476522
ko01053	Biosynthesis of siderophore group nonribosomal peptides	Metabolism	Metabolism of terpenoids and polyketides	0.00200994	0.00221403	0.00125677	0.000544316	0.000417844	0.00134582	0.00284107	0.00138527	0.0013387	0.00148816	0.00118334	0.00291347	0.000746988	0.0022478	0.00101805	0.00235216	0.00264359	0.000840652	0.00164386	0.00224961	0.00310167	0.00197676	0.00107853	0.0013853
ko01055	Biosynthesis of vancomycin group antibiotics	Metabolism	Metabolism of terpenoids and polyketides	0.0191668	0.0203978	0.0181235	0.0139454	0.0146765	0.0174592	0.0207085	0.0165956	0.015815	0.0128639	0.0264341	0.0276021	0.0170231	0.0299755	0.0171635	0.0215155	0.0239758	0.0141692	0.015771	0.019532	0.0207073	0.0199542	0.0258837	0.0162934

## Sheet: domain
DATASET S3 Bacterial phylum detected among different treatments
ID	Treatment	Archaea	Bacteria	Eukaryota	Viruses	other sequences
4124CCmetagenome	TRT0h	0.00217432	0.995245	0.00129109	0.00100137	0.000287936
4108CCmetagenome	TRT0h	0.000408588	0.995275	0.00051527	0.00341301	0.000388131
4133CCmetagenome	TRT0h	0.00110069	0.988444	0.00110948	0.00843857	0.000907735
4143CCmetagenome	TRT0h	0.000691713	0.993816	0.000575176	0.00430409	0.000612874
4164CCmetagenome	TRT0h	0.000832559	0.987816	0.000599709	0.0100465	0.00070531
4149CCmetagenome	TRT0h	0.00143054	0.99085	0.00096863	0.00652459	0.000226343
4135CCmetagenome	TRT0h	0.000681416	0.995593	0.000853401	0.00193108	0.000941446
4140CCmetagenome	TRT6h	0.00173171	0.994404	0.00104891	0.00271532	0.000100464
4154CCmetagenome	TRT6h	0.000855976	0.991834	0.000820287	0.00513907	0.00135112
4144CCmetagenome	TRT6h	0.00102535	0.995572	0.000830522	0.00235139	0.000220737
4125CCmetagenome	TRT6h	0.00117176	0.987673	0.000788153	0.00996528	0.000401409
4146CCmetagenome	TRT6h	0.000997867	0.992229	0.000723404	0.00513658	0.000913578
4114CCmetagenome	TRT6h	0.000794166	0.997036	0.00069267	0.00133065	0.000146776
4134CCmetagenome	TRT6h	0.00207293	0.99444	0.00118569	0.00154225	0.000759623
4122CCmetagenome	TRT6h	0.00279751	0.993473	0.0015209	0.00202219	0.00018652
4139CCmetagenome	TRT12h	0.00097394	0.991931	0.000683008	0.00284422	0.00356772
4128CCmetagenome	TRT12h	0.00129187	0.994025	0.000835919	0.00330746	0.000539522
4117CCmetagenome	TRT12h	0.00150146	0.994646	0.000766979	0.00283637	0.000249098
4145CCmetagenome	TRT12h	0.000881593	0.99492	0.000924508	0.00222967	0.00104459
4158CCmetagenome	TRT12h	0.00106164	0.990988	0.000766674	0.00608763	0.00109584
4126CCmetagenome	TRT12h	0.000895101	0.993457	0.000731656	0.00368914	0.00122745
4168CCmetagenome	TRT12h	0.00197818	0.97943	0.00147991	0.0163982	0.000713772
4147CCmetagenome	TRT12h	0.00161855	0.994128	0.00155789	0.00214557	0.000549709
4159CCmetagenome	TRT12h	0.0012367	0.981463	0.00102236	0.015395	0.000883201

## Sheet: phylum
DATASET S3 Bacterial phylum detected among different treatments
ID	Treatment	Actinobacteria	Bacteroidetes	Chloroflexi	Cyanobacteria	Firmicutes	Fusobacteria	Proteobacteria	Spirochaetes	Thermotogae	Others
4124CC	TRT0h	0.0116112	0.0205316	0.000996056	0.00130061	0.914071	0.00411236	0.0385711	0.00302668	0.000908958	0.00486997
4108CC	TRT0h	0.00363101	0.00168637	0.000128719	0.000253625	0.90517	0.00103608	0.0865336	0.000374206	0.000147831	0.00103808
4133CC	TRT0h	0.00673088	0.00547083	0.000418098	0.00065651	0.760769	0.00259148	0.219097	0.00131878	0.000524281	0.00242306
4143CC	TRT0h	0.11302	0.00420555	0.000319358	0.000484183	0.589934	0.00140297	0.287628	0.000946761	0.000291453	0.00176749
4164CC	TRT0h	0.0700811	0.00399656	0.000816737	0.000524732	0.809544	0.00141443	0.110197	0.0012165	0.00030462	0.00190389
4149CC	TRT0h	0.00842765	0.0119965	0.000659888	0.00100785	0.890041	0.00284903	0.0785368	0.00208107	0.000589882	0.00381059
4135CC	TRT0h	0.494001	0.00444589	0.000284472	0.000505013	0.339483	0.00103392	0.157391	0.000849776	0.000218964	0.00178665
4140CC	TRT6h	0.0208195	0.00901877	0.00064669	0.000928039	0.931696	0.00345078	0.0263915	0.00247551	0.000749832	0.00382352
4154CC	TRT6h	0.00520479	0.0046721	0.000303689	0.000529877	0.716912	0.00163357	0.2673	0.001258	0.000346245	0.00184056
4144CC	TRT6h	0.00848275	0.00686354	0.00054477	0.000659018	0.869409	0.00197912	0.107807	0.00137333	0.000428207	0.00245248
4125CC	TRT6h	0.0127306	0.0149219	0.000674125	0.000849879	0.802367	0.00235379	0.160671	0.00190546	0.000469777	0.00305634
4146CC	TRT6h	0.0371171	0.00666496	0.000460604	0.000688218	0.542046	0.00200865	0.406716	0.00145781	0.000418042	0.00242251
4114CC	TRT6h	0.00702502	0.00510389	0.000414332	0.000737838	0.498942	0.00143332	0.482767	0.00102384	0.0004873	0.00206528
4134CC	TRT6h	0.0110192	0.018964	0.00109005	0.00157491	0.635485	0.00343849	0.318747	0.0033717	0.000806287	0.0055027
4122CC	TRT6h	0.0163752	0.0219262	0.00149988	0.00204711	0.866577	0.00490332	0.0740875	0.00426821	0.00111931	0.00719652
4139CC	TRT12h	0.00589329	0.00406202	0.000514222	0.000502014	0.52609	0.00183509	0.457229	0.00141951	0.000393309	0.00206148
4128CC	TRT12h	0.0411546	0.00883271	0.00063487	0.000861193	0.798905	0.00251385	0.141355	0.00200587	0.0005448	0.00319201
4117CC	TRT12h	0.0439312	0.17696	0.000607891	0.000999242	0.705953	0.00313638	0.0620992	0.00211021	0.000645325	0.00355721
4145CC	TRT12h	0.00466702	0.00500738	0.000396007	0.000539018	0.692986	0.0017994	0.290809	0.00125297	0.000378894	0.00216458
4158CC	TRT12h	0.0051851	0.007841	0.000519903	0.000774711	0.452136	0.00194783	0.526941	0.00162769	0.000438678	0.00258888
4126CC	TRT12h	0.00556644	0.00641642	0.000439321	0.000648149	0.499816	0.0016361	0.48137	0.00128577	0.000366277	0.00245584
4168CC	TRT12h	0.0110544	0.0396254	0.000982904	0.00140403	0.772374	0.00337539	0.162065	0.0031893	0.000760208	0.0051697
4147CC	TRT12h	0.00900407	0.0137237	0.000780845	0.0013056	0.882441	0.00278654	0.0824484	0.00250224	0.000619088	0.00438822
4159CC	TRT12h	0.00652474	0.00807773	0.000530337	0.00082345	0.794663	0.00233292	0.181322	0.00198234	0.000509311	0.00323497

## Sheet: family
DATASET S4 Bacterial family detected among different treatments
phylum	Treatment	Actinobacteria	Actinobacteria	Actinobacteria	Bacteroidetes	Firmicutes	Firmicutes	Firmicutes	Firmicutes	Firmicutes	Firmicutes	Firmicutes	Firmicutes	Firmicutes	Firmicutes	Firmicutes	Firmicutes	Firmicutes	Firmicutes	Firmicutes	Firmicutes	Firmicutes	Firmicutes	Firmicutes	Firmicutes	Fusobacteria	Proteobacteria	Proteobacteria	Proteobacteria	Proteobacteria	Proteobacteria	Proteobacteria	Proteobacteria	Spirochaetes	Spirochaetes	Thermotogae
family	Treatment	Bifidobacteriaceae	Coriobacteriaceae	Micrococcaceae	Bacteroidaceae	Acidaminococcaceae	Aerococcaceae	Bacillaceae	Clostridiaceae	Clostridiales Family XI. Incertae Sedis	Enterococcaceae	Erysipelotrichaceae	Eubacteriaceae	Lachnospiraceae	Lactobacillaceae	Leuconostocaceae	Listeriaceae	Paenibacillaceae	Peptococcaceae	Ruminococcaceae	Staphylococcaceae	Streptococcaceae	Thermoanaerobacteraceae	Thermoanaerobacterales Family III. Incertae Sedis	Veillonellaceae	Fusobacteriaceae	Burkholderiaceae	Campylobacteraceae	Enterobacteriaceae	Pasteurellaceae	Pseudomonadaceae	Shewanellaceae	Vibrionaceae	Brachyspiraceae	Spirochaetaceae	Thermotogaceae
4108CCmetagenome	TRT0h	0.00106113	0.000555085	0.000807062	0.00119269	0.000142636	0.000506841	0.00731595	0.0181596	0.000544608	0.100075	0.00135526	0.00174205	0.00199216	0.314667	0.00304156	0.00311225	0.000851441	0.000594668	0.00396993	0.00184109	0.442476	0.000396942	0.000294493	0.000388141	0.00103753	0.00056086	0.000231767	0.077311	0.00251185	0.00024569	0.000228647	0.000352842	0.000181055	0.00017379	0.000141984
4124CCmetagenome	TRT0h	0.00392432	0.00499617	0.000389681	0.0194121	0.00180921	0.00208919	0.0102452	0.22821	0.00239208	0.02086	0.0159512	0.0656506	0.0616027	0.208166	0.00114347	0.00173373	0.00314405	0.00620045	0.234629	0.00112818	0.0319307	0.0036503	0.00317684	0.00226494	0.00443069	0.000597537	0.000988185	0.0276279	0.00115921	0.000421453	0.000425489	0.000721217	0.00157293	0.00162079	0.00094908
4133CCmetagenome	TRT0h	0.00203757	0.00206159	0.00103544	0.00448044	0.000655079	0.00137771	0.00745218	0.168685	0.00119735	0.0420762	0.0119537	0.0304955	0.029981	0.32732	0.00157638	0.00174851	0.00205973	0.00308243	0.0581624	0.001	0.0524539	0.00179072	0.0015647	0.000950236	0.00274666	0.000418581	0.000598675	0.223699	0.000917853	0.00044539	0.000381023	0.000616591	0.000626412	0.000738158	0.000541342
4135CCmetagenome	TRT0h	0.487562	0.00176903	0.00111772	0.00366355	0.000429782	0.000291755	0.00389834	0.0303265	0.000676258	0.0187217	0.00255703	0.00823316	0.00635094	0.00988839	0.000937584	0.000871614	0.00063524	0.00144904	0.0483071	0.000653376	0.194068	0.000892914	0.000733465	0.00710108	0.00103739	0.000616495	0.000331678	0.150156	0.000670538	0.000338981	0.000303927	0.000431973	0.000443536	0.00038925	0.000204606
4143CCmetagenome	TRT0h	0.10947	0.0016022	0.00051064	0.00339032	0.000465578	0.000479515	0.00545431	0.0616378	0.000871462	0.0632661	0.00374603	0.00946716	0.00940488	0.0914316	0.00208563	0.00170168	0.00110095	0.00166976	0.0393038	0.00109086	0.290882	0.00113234	0.000930692	0.0007461	0.00141137	0.000708571	0.000359528	0.281061	0.00090189	0.000495177	0.000402864	0.00058072	0.000476064	0.000446764	0.000284205
4149CCmetagenome	TRT0h	0.00228737	0.00319235	0.000673496	0.0107002	0.00105124	0.000971391	0.00784862	0.126927	0.00181877	0.031384	0.0104054	0.025623	0.0229033	0.128353	0.00482422	0.00180992	0.00197405	0.00412366	0.0953293	0.00112208	0.410957	0.00274909	0.00232182	0.00201714	0.00295786	0.00066048	0.000693556	0.0701284	0.00102646	0.000387285	0.000374269	0.000584621	0.00110713	0.00100734	0.00059085
4164CCmetagenome	TRT0h	0.0665641	0.00145556	0.000596527	0.00309487	0.000608741	0.000641723	0.00805158	0.0569588	0.000902135	0.0849178	0.00666763	0.0173311	0.0120648	0.377002	0.0048278	0.00262532	0.00120817	0.00179921	0.0921931	0.00162661	0.135824	0.00115867	0.000918438	0.000865225	0.00142377	0.000473423	0.000388735	0.103638	0.000757886	0.000331649	0.000309697	0.000440764	0.00060137	0.000595935	0.000301196
4114CCmetagenome	TRT6h	0.00366046	0.00146993	0.000281613	0.00419724	0.000902086	0.000186373	0.00785975	0.118297	0.000897209	0.0155611	0.00950143	0.0141939	0.0237767	0.0216614	0.00109	0.00217692	0.00103891	0.00273937	0.084227	0.0014571	0.138117	0.00206011	0.00132643	0.0483643	0.00144221	0.000587614	0.000573495	0.47274	0.00211274	0.000727779	0.00102274	0.00119808	0.000598139	0.00039508	0.000484929
4122CCmetagenome	TRT6h	0.00524928	0.00764868	0.000338399	0.0197732	0.00278776	0.00210585	0.0126594	0.255211	0.00344922	0.0133681	0.0220427	0.0649386	0.0567218	0.0383363	0.000810669	0.00178961	0.00352886	0.00853891	0.301302	0.00137188	0.0521575	0.00588742	0.00466902	0.00351623	0.00522643	0.0012975	0.00131091	0.05769	0.00142913	0.000682685	0.000592198	0.000950197	0.00238413	0.00207571	0.00115333
4125CCmetagenome	TRT6h	0.00621208	0.00256414	0.00149995	0.0133719	0.00091675	0.000839107	0.00845256	0.108526	0.00168764	0.0686834	0.0179813	0.0220334	0.0168201	0.161153	0.00230234	0.00253195	0.00168363	0.00323035	0.110572	0.00154843	0.264823	0.00223408	0.00181158	0.00159921	0.00237261	0.00463884	0.000596457	0.145966	0.00102705	0.000558296	0.000464579	0.000663355	0.000963822	0.000909033	0.00045942
4134CCmetagenome	TRT6h	0.00264821	0.00488147	0.000580211	0.0169197	0.00169856	0.0012577	0.00969029	0.147011	0.00256455	0.0567142	0.0118052	0.0391408	0.0349295	0.0673475	0.000932325	0.00187386	0.00250556	0.00615416	0.198432	0.00133352	0.0310379	0.00427727	0.003512	0.00317563	0.00351454	0.00117005	0.000873961	0.307219	0.00135195	0.000947243	0.000758537	0.00109917	0.00179192	0.00157448	0.000790091
4140CCmetagenome	TRT6h	0.0153071	0.00416739	0.000304825	0.00737208	0.00133621	0.00222971	0.00919028	0.216901	0.00197925	0.019084	0.0151012	0.0655749	0.0612896	0.16018	0.00111006	0.00194842	0.00295871	0.00518739	0.25172	0.00102653	0.101634	0.00246776	0.00214477	0.00150161	0.00375754	0.000477128	0.00107961	0.0173608	0.00102192	0.000341153	0.000321454	0.000681794	0.00138137	0.00128594	0.000794361
4144CCmetagenome	TRT6h	0.00459362	0.0022836	0.000174028	0.00580228	0.000701671	0.00106812	0.00766449	0.0983082	0.00109886	0.130555	0.00692313	0.0242054	0.0238414	0.37412	0.00182035	0.00269396	0.00178426	0.00280953	0.0763098	0.0013806	0.105364	0.00163235	0.00137993	0.00114728	0.00203828	0.00050912	0.000509915	0.102303	0.000730313	0.000393673	0.000352278	0.000534919	0.000717853	0.000656053	0.000427082
4146CCmetagenome	TRT6h	0.0331489	0.00230377	0.000247294	0.00552745	0.000718153	0.000718865	0.00630334	0.118909	0.00120669	0.0785659	0.00665396	0.0160378	0.0167039	0.0471531	0.0013133	0.00183656	0.00145117	0.0027136	0.067592	0.00107447	0.162934	0.00182463	0.00149934	0.00108551	0.0020295	0.000864214	0.000483814	0.400181	0.0010706	0.000663575	0.000575342	0.000777673	0.000745442	0.000688237	0.000406042
4154CCmetagenome	TRT6h	0.00134866	0.00161282	0.000552786	0.00370142	0.000668418	0.000489603	0.00663973	0.166398	0.00113516	0.0441367	0.00790039	0.0193771	0.0159919	0.0303591	0.00558313	0.00178763	0.00125097	0.00222396	0.111375	0.00102861	0.294966	0.00141397	0.00113482	0.000915718	0.00164137	0.000426637	0.000421509	0.2599	0.00129012	0.000588375	0.000354676	0.000631482	0.000669461	0.000569429	0.000339858
4117CCmetagenome	TRT12h	0.0176549	0.0242997	0.000202224	0.174306	0.00100866	0.000769974	0.00781961	0.19684	0.00169475	0.053482	0.0158694	0.0273076	0.0221759	0.113207	0.00124464	0.00193109	0.00170079	0.00387818	0.0854163	0.00121328	0.160099	0.00245816	0.00205207	0.00160542	0.00316758	0.000645064	0.000716106	0.0515064	0.000858835	0.000394072	0.000389735	0.000644771	0.00102882	0.00104717	0.000625076
4126CCmetagenome	TRT12h	0.00182623	0.00216243	0.000192125	0.00543785	0.000763282	0.000706097	0.00484597	0.0691965	0.0010545	0.0390613	0.00556565	0.0185046	0.0174822	0.0406999	0.000843034	0.00119743	0.00121293	0.00248504	0.0887478	0.000805883	0.191897	0.00158705	0.00132738	0.00100545	0.00166941	0.000780936	0.000434374	0.479111	0.00123327	0.00103462	0.000753917	0.00090989	0.000694046	0.000586355	0.0003613
4128CCmetagenome	TRT12h	0.0351749	0.00295214	0.00109052	0.00731933	0.00104835	0.00104567	0.0080495	0.151665	0.00167143	0.0988347	0.0108843	0.0294814	0.0227884	0.0774918	0.00170912	0.00254002	0.00190189	0.00346158	0.134454	0.00142819	0.240234	0.00231107	0.00192505	0.00151941	0.00255207	0.000518729	0.000638688	0.133202	0.000911794	0.000439044	0.000442933	0.00064383	0.00101235	0.000985126	0.000534069
4139CCmetagenome	TRT12h	0.00226451	0.00213391	0.000186413	0.00315619	0.000692833	0.000689252	0.00560523	0.135532	0.00108973	0.0468031	0.0121295	0.0259167	0.0250881	0.0268347	0.000786238	0.00164838	0.00138268	0.00238726	0.126064	0.000889193	0.099937	0.0014176	0.00113947	0.000732722	0.00186901	0.000530293	0.000579234	0.456688	0.00114991	0.000597736	0.000598333	0.000937737	0.000789521	0.000634143	0.000392423
4145CCmetagenome	TRT12h	0.00140543	0.00169839	0.000164709	0.00398271	0.000555528	0.000868384	0.00801915	0.120711	0.00100926	0.227693	0.00859982	0.0171546	0.0156015	0.0108585	0.00169415	0.00301385	0.00169567	0.00224392	0.0862388	0.00162366	0.178158	0.00153015	0.00125436	0.000886259	0.00181574	0.000343052	0.000421518	0.285663	0.00090989	0.00046262	0.000384153	0.000586328	0.000630561	0.000605718	0.00036537
4147CCmetagenome	TRT12h	0.00215084	0.0037678	0.000584494	0.0119338	0.00120766	0.000734251	0.00954448	0.146883	0.00208388	0.0197277	0.00858001	0.0227651	0.0176887	0.319206	0.00203041	0.0020504	0.00213293	0.00467906	0.113817	0.00142594	0.196176	0.00331879	0.00270134	0.00238054	0.00282125	0.000601624	0.000722571	0.0708784	0.000955642	0.00039269	0.000406706	0.000593059	0.00125178	0.00122764	0.00059773
4158CCmetagenome	TRT12h	0.00133362	0.00219827	0.000180529	0.00658411	0.000823956	0.000616489	0.00613779	0.086953	0.00139399	0.101875	0.00770392	0.0189602	0.0164387	0.0133918	0.00117439	0.00192986	0.00141583	0.00280618	0.092356	0.00100874	0.0873428	0.00201952	0.00168741	0.00151732	0.00196116	0.000687061	0.000483304	0.51854	0.00118876	0.000864924	0.000738426	0.000974918	0.000822603	0.000766408	0.000429814
4159CCmetagenome	TRT12h	0.00176964	0.00265546	0.000219793	0.00657892	0.000864467	0.000845648	0.00942969	0.145686	0.00147639	0.192071	0.042416	0.022259	0.0168286	0.0306616	0.00316878	0.00325596	0.0019817	0.00311501	0.143451	0.0017083	0.167588	0.00215941	0.00178978	0.00130932	0.0023498	0.000569673	0.000518318	0.171868	0.000953679	0.000530937	0.000466689	0.000751718	0.0010441	0.00090847	0.000500322
4168CCmetagenome	TRT12h	0.00318665	0.00498238	0.000256893	0.0374852	0.00165476	0.00126111	0.00940532	0.172278	0.0025075	0.0680012	0.0143057	0.042117	0.0358655	0.0864899	0.00191208	0.00216813	0.0024751	0.0058692	0.205263	0.00122261	0.103192	0.003728	0.0031147	0.00263584	0.00345365	0.0016514	0.00104209	0.148125	0.00127794	0.000666534	0.000504319	0.000866831	0.00168148	0.00150749	0.000750482

## Sheet: genus
DATASET S5 Bacterial genera detected among different treatments
domain	Treatment	Bacteria	Bacteria	Bacteria	Bacteria	Bacteria	Bacteria	Bacteria	Bacteria	Bacteria	Bacteria	Bacteria	Bacteria	Bacteria	Bacteria	Bacteria	Bacteria	Bacteria	Bacteria	Bacteria	Bacteria	Bacteria	Bacteria	Bacteria	Bacteria	Bacteria	Bacteria	Bacteria	Bacteria	Bacteria	Bacteria	Bacteria	Bacteria	Bacteria	Bacteria	Bacteria	Bacteria	Bacteria	Bacteria	Bacteria	Bacteria	Bacteria	Bacteria	Bacteria	Bacteria	Bacteria	Bacteria	Bacteria	Bacteria
phylum	Treatment	Proteobacteria	Proteobacteria	Proteobacteria	Proteobacteria	Tenericutes	Tenericutes	Firmicutes	Proteobacteria	Acidobacteria	Acidobacteria	Actinobacteria	Actinobacteria	Actinobacteria	Actinobacteria	Actinobacteria	Firmicutes	Firmicutes	Firmicutes	Proteobacteria	Proteobacteria	Proteobacteria	Proteobacteria	Proteobacteria	Proteobacteria	Firmicutes	Proteobacteria	Proteobacteria	Proteobacteria	Proteobacteria	Proteobacteria	Aquificae	Aquificae	Aquificae	Aquificae	Proteobacteria	Firmicutes	Firmicutes	Firmicutes	Firmicutes	Firmicutes	Bacteroidetes	Proteobacteria	Proteobacteria	Actinobacteria	Actinobacteria	Actinobacteria	Actinobacteria	Actinobacteria
family	Treatment	Acetobacteraceae	Acetobacteraceae	Acetobacteraceae	Acetobacteraceae	Acholeplasmataceae	Acholeplasmataceae	Acidaminococcaceae	Acidithiobacillaceae	Acidobacteriaceae	Acidobacteriaceae	Acidothermaceae	Actinomycetaceae	Actinomycetaceae	Actinomycetaceae	Actinosynnemataceae	Aerococcaceae	Aerococcaceae	Aerococcaceae	Aeromonadaceae	Aeromonadaceae	Alcaligenaceae	Alcaligenaceae	Alcanivoracaceae	Alcanivoracaceae	Alicyclobacillaceae	Alteromonadaceae	Alteromonadaceae	Alteromonadaceae	Anaplasmataceae	Anaplasmataceae	Aquificaceae	Aquificaceae	Aquificaceae	Aquificaceae	Aurantimonadaceae	Bacillaceae	Bacillaceae	Bacillaceae	Bacillaceae	Bacillaceae	Bacteroidaceae	Bartonellaceae	Bdellovibrionaceae	Beutenbergiaceae	Bifidobacteriaceae	Bifidobacteriaceae	Bifidobacteriaceae	Bifidobacteriaceae
genus	Treatment	Acidiphilium	Gluconacetobacter	Gluconobacter	Granulibacter	Acholeplasma	Candidatus Phytoplasma	Acidaminococcus	Acidithiobacillus	Acidobacterium	Terriglobus	Acidothermus	Actinomyces	Arcanobacterium	Mobiluncus	Actinosynnema	Abiotrophia	Aerococcus	Eremococcus	Aeromonas	Tolumonas	Achromobacter	Bordetella	Alcanivorax	Kangiella	Alicyclobacillus	Alteromonas	Marinobacter	Saccharophagus	Ehrlichia	Wolbachia	Aquifex	Hydrogenobacter	Hydrogenobaculum	Thermocrinis	Aurantimonas	Anoxybacillus	Bacillus	Geobacillus	Lysinibacillus	Oceanobacillus	Bacteroides	Bartonella	Bdellovibrio	Beutenbergia	Bifidobacterium	Gardnerella	Parascardovia	Scardovia
4124CCmetagenome	TRT0h	0.00388281	0.00214187	0.00199416	0.00200471	0.0112	0.00269053	0.167926	0.00367706	0.00392501	0.00274856	0.00317061	0.00556043	0.00721696	0.0138642	0.00247951	0.182977	0.00786585	0.00307037	0.0101765	0.00629374	0.00871522	0.0104561	0.00293321	0.00203109	0.0226691	0.00359265	0.00733302	0.00658389	0.00080716	0.00250589	0.0069057	0.00125558	0.00480603	0.00244786	0.00107094	0.0247001	0.733903	0.128502	0.0310888	0.0327295	1.80178	0.00300179	0.0038406	0.00677909	0.319345	0.0379418	0.00252699	0.00443147
4108CCmetagenome	TRT0h	0.00213913	0.000571985	0.000460378	0.000558035	0.00322265	0.00119977	0.0142438	0.00119047	0.000730095	0.000311569	0.00096261	0.00427826	0.000841702	0.00224144	0.000558035	0.0102306	0.0264136	0.0139695	0.00751021	0.00255301	0.0276832	0.0190336	0.00113932	0.000902156	0.00403645	0.00142764	0.00160435	0.00127883	0.000511532	0.000995162	0.00188337	0.00118117	0.000176711	0.000451078	0.000297618	0.0175223	0.556951	0.0976932	0.0306965	0.0277157	0.119103	0.00198567	0.000916107	0.00148809	0.0902667	0.00866349	0.00370628	0.00332961
4133CCmetagenome	TRT0h	0.00328071	0.000413219	0.000876525	0.00135235	0.00736281	0.00171549	0.0618076	0.00136488	0.00145253	0.00122714	0.00145253	0.00410715	0.00286749	0.00686194	0.00120209	0.115802	0.0109691	0.0032181	0.0130227	0.00399445	0.00835204	0.00847725	0.00113948	0.00133983	0.0112696	0.00205357	0.00453289	0.00445776	0.000588524	0.000776351	0.00269219	0.00083896	0.00176557	0.00083896	0.000463306	0.0180564	0.544886	0.0939134	0.0218881	0.0243799	0.422736	0.0025294	0.00146505	0.00524663	0.167429	0.0148383	0.0041948	0.00578507
4143CCmetagenome	TRT0h	0.00239801	0.000778447	0.000933476	0.00100604	0.00525451	0.00147773	0.0462813	0.00178449	0.00194612	0.000745461	0.00207806	0.0050698	0.00291258	0.0171192	0.00137548	0.0308608	0.0135371	0.00326882	0.014619	0.00436392	0.0217404	0.0162352	0.0015437	0.000996148	0.00798567	0.00172182	0.00420889	0.0026454	0.000471686	0.000702581	0.0032985	0.00114458	0.00104563	0.000728969	0.000537656	0.0133919	0.418154	0.0688496	0.0164793	0.0253028	0.337018	0.00192633	0.00193952	0.00347332	10.7853	0.0672367	0.0145497	0.0149686
4164CCmetagenome	TRT0h	0.00366145	0.000780397	0.000785742	0.000652112	0.00677235	0.00221825	0.0604754	0.00131491	0.00173718	0.00059866	0.0019991	0.00476256	0.00235188	0.0117113	0.00146993	0.0469361	0.0141434	0.00267259	0.0099848	0.00406234	0.0141754	0.0101024	0.00114387	0.000839194	0.00804985	0.00157148	0.00406234	0.0027795	0.00027795	0.000908681	0.00307883	0.000390198	0.00179064	0.000523828	0.000678838	0.021787	0.618251	0.0958872	0.0207928	0.0431677	0.30746	0.00188685	0.00168908	0.00528639	6.52381	0.0432799	0.0321513	0.0135821
4149CCmetagenome	TRT0h	0.00388515	0.00240805	0.00189499	0.00188672	0.00957839	0.00245356	0.101258	0.00327279	0.00347139	0.00153089	0.0026232	0.00567256	0.00273491	0.00838265	0.00246597	0.0842568	0.00718276	0.00212669	0.00828748	0.00400513	0.0200546	0.0177169	0.00254872	0.00168398	0.017088	0.00385205	0.00579255	0.00434441	0.000753031	0.00177914	0.00635525	0.00142745	0.00206877	0.00182879	0.000740619	0.0210559	0.586131	0.0976086	0.0232612	0.0279325	1.03066	0.00244115	0.00341347	0.00718276	0.200786	0.0133767	0.00244528	0.00371551
4135CCmetagenome	TRT0h	0.00236555	0.0016013	0.00117671	0.00127376	0.0029721	0.00110392	0.0428347	0.00306915	0.00229276	0.000448848	0.00880713	0.0203559	0.0215204	0.016292	0.00390619	0.021484	0.00530126	0.00229276	0.010372	0.00329964	0.0207562	0.0155884	0.00144359	0.000934089	0.00669633	0.00161343	0.0056288	0.00361505	0.000436717	0.00196523	0.00286292	0.000521634	0.000970482	0.000157703	0.000206227	0.00886778	0.312932	0.0440842	0.00994744	0.0126527	0.365132	0.00174687	0.00169834	0.0197857	48.3891	0.162774	0.0229034	0.0185483
4140CCmetagenome	TRT6h	0.00278417	0.000681359	0.00140971	0.00158592	0.0107255	0.00392369	0.122715	0.00156243	0.00274893	0.00139796	0.00251398	0.00550961	0.0089399	0.0130398	0.00205582	0.193741	0.00841126	0.00261971	0.0114774	0.00709553	0.0055566	0.00620272	0.00156243	0.0014332	0.0140266	0.00165641	0.00613223	0.00527466	0.000622621	0.000845825	0.00348903	0.000986796	0.00417039	0.000975048	0.00137447	0.0215098	0.656031	0.112166	0.0283351	0.0259621	0.677036	0.00294864	0.00384146	0.0121352	1.36511	0.0327287	0.00285466	0.00507495
4154CCmetagenome	TRT6h	0.00217107	0.000830371	0.000761174	0.000765498	0.00592072	0.00250409	0.0665248	0.00143585	0.00169967	0.000601154	0.0014964	0.00445027	0.00294955	0.00425998	0.00155262	0.031632	0.0133076	0.00378857	0.0119063	0.00543201	0.0104964	0.00806585	0.00150937	0.00106391	0.00744307	0.00217107	0.00286738	0.0015483	0.000402211	0.000847671	0.00341663	0.000449784	0.00191591	0.000769823	0.000717925	0.0149164	0.534941	0.0665335	0.0186488	0.0257545	0.368386	0.00147477	0.00183374	0.00374532	0.120235	0.011223	0.00192456	0.000843346
4144CCmetagenome	TRT6h	0.00280549	0.00116929	0.00142101	0.00153876	0.00785212	0.00190822	0.0681315	0.00225738	0.00174176	0.00118147	0.00169304	0.00369058	0.00518061	0.0085748	0.00140071	0.0801289	0.0203855	0.00319931	0.0118147	0.00475431	0.0113519	0.0102922	0.00154282	0.00138447	0.0113438	0.00241166	0.00506287	0.00285827	0.000645546	0.00136011	0.00328457	0.000592766	0.00157124	0.00097441	0.000539985	0.0194517	0.571759	0.0999947	0.024547	0.0284609	0.563395	0.0015956	0.00218024	0.00364592	0.416593	0.0222003	0.0040438	0.00319931
4125CCmetagenome	TRT6h	0.00348129	0.00141705	0.00135783	0.00145089	0.0110657	0.00223344	0.0909492	0.00299484	0.00301599	0.00132822	0.00233919	0.00579933	0.00425538	0.00715716	0.00236034	0.059863	0.0172669	0.00611658	0.0117552	0.00799893	0.0746214	0.0434759	0.00234342	0.00146358	0.0151349	0.00309636	0.00718254	0.00277065	0.0006768	0.00154395	0.00537633	0.00100251	0.00222921	0.00099405	0.00120555	0.0214207	0.653319	0.104739	0.0271778	0.0318984	1.3266	0.00358704	0.00284256	0.00420885	0.592348	0.0189546	0.00218268	0.00280449
4146CCmetagenome	TRT6h	0.00296528	0.00138791	0.00190342	0.00146722	0.00752995	0.00211931	0.0710785	0.0021854	0.00274497	0.00118082	0.0018946	0.00404917	0.00373634	0.00837151	0.00168752	0.0525951	0.0149674	0.00358653	0.0205102	0.00637997	0.0261103	0.0170118	0.00223828	0.00141434	0.0117686	0.00274497	0.00493919	0.00267888	0.000559569	0.00105305	0.00417254	0.00118964	0.00168311	0.00103542	0.00048026	0.0174171	0.479049	0.0814151	0.0212284	0.0247576	0.547074	0.0020356	0.00273616	0.00345435	3.23953	0.0324242	0.00409763	0.00482463
4114CCmetagenome	TRT6h	0.0111749	0.000816428	0.0017094	0.00308712	0.00658245	0.00464343	0.089654	0.000408214	0.00456689	0.000765401	0.00206658	0.00142875	0.00729682	0.00221966	0.000918481	0.0122209	0.00523024	0.00107156	0.0390355	0.00747542	0.0108432	0.0112514	0.00298506	0.00311263	0.00523024	0.00122464	0.00158183	0.00140324	0.00137772	0.000995021	0.00329122	0.000586807	0.00303609	0.000484754	0.00015308	0.0136497	0.651025	0.0749583	0.014262	0.0272483	0.417144	0.00221966	0.00119913	0.00145426	0.346599	0.0155632	0.000204107	0.00142875
4134CCmetagenome	TRT6h	0.00548841	0.00395488	0.00330246	0.00278456	0.0143398	0.00265004	0.166186	0.00583143	0.00612065	0.00228684	0.00396833	0.00751965	0.00528663	0.0118714	0.00316121	0.103614	0.0151335	0.00430463	0.019122	0.0100688	0.0326412	0.0253368	0.0037531	0.00267694	0.0279936	0.00606684	0.0102302	0.00488307	0.00163442	0.0030536	0.0109499	0.00160751	0.00363876	0.00221958	0.0016815	0.0268972	0.722391	0.133692	0.03137	0.0337376	1.65541	0.00344371	0.00563638	0.00790304	0.230204	0.0251014	0.00197071	0.00182274
4122CCmetagenome	TRT6h	0.00537142	0.00300916	0.00413578	0.00329263	0.0187164	0.00499346	0.26155	0.00611281	0.00669429	0.00321995	0.0052842	0.00715947	0.0107065	0.0178078	0.00319814	0.179685	0.00918012	0.00870767	0.013265	0.00850415	0.0242259	0.0232374	0.00420119	0.00282018	0.0373601	0.00703591	0.01091	0.00790086	0.00187527	0.0030237	0.0113316	0.00252217	0.00558948	0.00286379	0.00188981	0.0380579	0.895966	0.166354	0.0444251	0.0429132	1.85513	0.00440471	0.00704318	0.00959442	0.449593	0.0361753	0.00293647	0.00378689
4139CCmetagenome	TRT12h	0.00194361	0.000546944	0.00081065	0.000712981	0.0103138	0.00325237	0.0680262	0.00127946	0.00148456	0.00081065	0.00106459	0.0033891	0.00493227	0.00702238	0.000869251	0.0580152	0.00715911	0.00250032	0.0187328	0.00884878	0.00399465	0.00499087	0.00282262	0.00138689	0.00790139	0.00278356	0.00290076	0.00278356	0.000410208	0.000781349	0.00264682	0.000664147	0.00169943	0.000605546	0.00081065	0.0149433	0.428668	0.0681532	0.0185766	0.0199732	0.309893	0.00257845	0.0014455	0.00384814	0.203063	0.0171799	0.00096692	0.00113296
4128CCmetagenome	TRT12h	0.00264764	0.00101734	0.00145152	0.000983286	0.00918159	0.0021113	0.103266	0.00288601	0.00372031	0.00105991	0.00218366	0.00569539	0.0057635	0.00942422	0.00239224	0.0814297	0.0167882	0.00478447	0.0117015	0.00786203	0.00847499	0.00922416	0.00160901	0.00149408	0.0139235	0.00335424	0.00486109	0.00268169	0.000655524	0.00166861	0.00523142	0.00157496	0.00252419	0.000881126	0.00119612	0.0200744	0.610271	0.105178	0.0273532	0.0300136	0.720983	0.00207724	0.00252845	0.00581458	3.43681	0.0230966	0.00215812	0.00280087
4117CCmetagenome	TRT12h	0.00344752	0.00171796	0.00272784	0.00175858	0.0134302	0.00362744	0.0998736	0.00298901	0.00378415	0.00167153	0.00284972	0.00573426	0.00773081	0.00805582	0.00181082	0.0613299	0.0103135	0.00459669	0.009501	0.00543246	0.0203775	0.0145214	0.00194431	0.00164831	0.014916	0.00336627	0.00510163	0.00320376	0.0011956	0.00218807	0.0053512	0.00131749	0.00254792	0.0011956	0.000789331	0.0203601	0.598923	0.0970123	0.0274583	0.0305169	17.2592	0.00271042	0.00315152	0.00431811	1.71839	0.0250555	0.00188047	0.00279748
4145CCmetagenome	TRT12h	0.00318249	0.000840659	0.00170133	0.000950745	0.00817641	0.00358281	0.0550532	0.00171134	0.00235184	0.00079062	0.00158124	0.00328257	0.00355278	0.00470369	0.00130102	0.0439044	0.0394809	0.00267209	0.0138408	0.00573449	0.00378297	0.00518406	0.00117092	0.00223175	0.0103181	0.00257202	0.00358281	0.0020416	0.0005104	0.00112088	0.00328257	0.000640502	0.00183144	0.000920722	0.000640502	0.020426	0.605174	0.106453	0.0282722	0.0341868	0.394689	0.00159125	0.00226177	0.00387304	0.122226	0.0155122	0.000620486	0.000920722
4158CCmetagenome	TRT12h	0.00314003	0.00142415	0.00122838	0.00173892	0.00674839	0.00233775	0.0818367	0.00298649	0.0026602	0.0010518	0.00169669	0.00330126	0.00288284	0.00682516	0.00186559	0.0456418	0.0129632	0.00262565	0.0256078	0.0112396	0.0112396	0.0126676	0.00276001	0.00190014	0.0140303	0.00372735	0.00668313	0.00266788	0.000644897	0.00125525	0.00478299	0.0006948	0.00164679	0.00111705	0.000959668	0.0158384	0.466046	0.0850343	0.0193738	0.0232931	0.653945	0.00214966	0.00276384	0.00353926	0.11792	0.012491	0.000882895	0.00116312
4126CCmetagenome	TRT12h	0.00440079	0.00144436	0.0013917	0.00158729	0.00613102	0.00176784	0.074806	0.00228691	0.00230195	0.00121116	0.00131648	0.0028812	0.00346045	0.00582259	0.00137666	0.0596176	0.00746254	0.00212141	0.0352665	0.00725943	0.0124351	0.0157074	0.00214398	0.00169261	0.0105017	0.00242232	0.00611598	0.00259534	0.000842545	0.00130143	0.00373127	0.00106823	0.00169261	0.000797409	0.000466409	0.0127585	0.366018	0.0623032	0.0161964	0.0176483	0.53294	0.00210636	0.00263295	0.00303918	0.159753	0.0144587	0.00243736	0.00233204
4168CCmetagenome	TRT12h	0.00501744	0.00314618	0.00232365	0.00215915	0.011207	0.0042566	0.16173	0.00477068	0.00485294	0.00174788	0.00372196	0.00581941	0.00892447	0.012667	0.00275548	0.104544	0.0134073	0.00530533	0.0171087	0.0095825	0.0697096	0.0385151	0.0034752	0.00254985	0.0261771	0.00485294	0.00618955	0.00575772	0.00135718	0.00294055	0.00699152	0.00135718	0.00310506	0.00215915	0.00133661	0.0263416	0.700571	0.128294	0.0312562	0.0327779	3.66366	0.00512026	0.00592223	0.00651856	0.28145	0.0253957	0.0022414	0.00236478
4147CCmetagenome	TRT12h	0.00533217	0.00197393	0.00140995	0.00258918	0.0124845	0.0028199	0.119282	0.00348642	0.00522963	0.00135868	0.00353769	0.00792135	0.00366587	0.00797262	0.00212774	0.0566799	0.00999782	0.00584488	0.0119461	0.00594742	0.0137919	0.0119461	0.00261481	0.00235846	0.0220465	0.00474255	0.00566543	0.00374277	0.00056398	0.00302498	0.00797262	0.00120487	0.00233282	0.00240973	0.00125614	0.0319674	0.717177	0.127408	0.0283528	0.0377866	1.17872	0.00174321	0.00430675	0.00704974	0.195265	0.0138175	0.0015894	0.00176884
4159CCmetagenome	TRT12h	0.00315395	0.00165051	0.00179759	0.00120929	0.0151705	0.00635147	0.0858266	0.00291427	0.00379127	0.000920582	0.00242947	0.00410177	0.00296874	0.00677636	0.001961	0.0543252	0.0276447	0.00198824	0.0175891	0.00838874	0.00893346	0.00938013	0.00145986	0.0021571	0.0142227	0.00372591	0.00561065	0.00319208	0.00076806	0.00173767	0.00540365	0.00148709	0.00232597	0.00115481	0.000915135	0.0246923	0.706773	0.130962	0.031692	0.0419273	0.653172	0.00436868	0.00297964	0.00537097	0.157817	0.0150616	0.000822532	0.00199369
[truncated: 393 more columns]

## Sheet: species
DATASET S5 Bacterial species detected among different treatments
family	Treatment	Aerococcaceae	Acidaminococcaceae	Clostridiaceae	Clostridiaceae	Clostridiales Family XI. Incertae Sedis	Lachnospiraceae	Ruminococcaceae	Bacillaceae	Bacillaceae	Bacillaceae	Bacteroidaceae	Bacteroidaceae	Bifidobacteriaceae	Bifidobacteriaceae	Brachyspiraceae	Lachnospiraceae	Lachnospiraceae	Thermoanaerobacteraceae	Thermoanaerobacterales Family III. Incertae Sedis	Lachnospiraceae	Enterobacteriaceae	Enterobacteriaceae	Clostridiaceae	Clostridiaceae	Clostridiaceae	Clostridiaceae	Clostridiaceae	Clostridiaceae	Clostridiaceae	Clostridiaceae	Clostridiaceae	Clostridiaceae	Clostridiaceae	Clostridiaceae	Clostridiaceae	Clostridiaceae	Clostridiaceae	Clostridiaceae	Clostridiaceae	Clostridiaceae	Clostridiaceae	Clostridiaceae	Clostridiaceae	Clostridiaceae	Clostridiaceae	Clostridiaceae	Clostridiaceae	Clostridiaceae
genus	Treatment	Abiotrophia	Acidaminococcus	Alkaliphilus	Alkaliphilus	Anaerococcus	Anaerostipes	Anaerotruncus	Bacillus	Bacillus	Bacillus	Bacteroides	Bacteroides	Bifidobacterium	Bifidobacterium	Brachyspira	Butyrivibrio	Butyrivibrio	Caldanaerobacter	Caldicellulosiruptor	Cellulosilyticum	Citrobacter	Citrobacter	Clostridium	Clostridium	Clostridium	Clostridium	Clostridium	Clostridium	Clostridium	Clostridium	Clostridium	Clostridium	Clostridium	Clostridium	Clostridium	Clostridium	Clostridium	Clostridium	Clostridium	Clostridium	Clostridium	Clostridium	Clostridium	Clostridium	Clostridium	Clostridium	Clostridium	Clostridium
phylum	Treatment	Firmicutes	Firmicutes	Firmicutes	Firmicutes	Firmicutes	Firmicutes	Firmicutes	Firmicutes	Firmicutes	Firmicutes	Bacteroidetes	Bacteroidetes	Actinobacteria	Actinobacteria	Spirochaetes	Firmicutes	Firmicutes	Firmicutes	Firmicutes	Firmicutes	Proteobacteria	Proteobacteria	Firmicutes	Firmicutes	Firmicutes	Firmicutes	Firmicutes	Firmicutes	Firmicutes	Firmicutes	Firmicutes	Firmicutes	Firmicutes	Firmicutes	Firmicutes	Firmicutes	Firmicutes	Firmicutes	Firmicutes	Firmicutes	Firmicutes	Firmicutes	Firmicutes	Firmicutes	Firmicutes	Firmicutes	Firmicutes	Firmicutes
species	Treatment	Abiotrophia defectiva	Acidaminococcus fermentans	Alkaliphilus metalliredigens	Alkaliphilus oremlandii	Anaerococcus prevotii	Anaerostipes caccae	Anaerotruncus colihominis	Bacillus cereus	Bacillus licheniformis	Bacillus subtilis	Bacteroides capillosus	Bacteroides pectinophilus	Bifidobacterium adolescentis	Bifidobacterium longum	Brachyspira murdochii	Butyrivibrio crossotus	Clostridium proteoclasticum	Caldanaerobacter subterraneus	Caldicellulosiruptor saccharolyticus	Clostridium lentocellum	Citrobacter koseri	Citrobacter youngae	Clostridium acetobutylicum	Clostridium asparagiforme	Clostridium bartlettii	Clostridium beijerinckii	Clostridium bolteae	Clostridium botulinum	Clostridium butyricum	Clostridium carboxidivorans	Clostridium cellulolyticum	Clostridium cellulovorans	Clostridium difficile	Clostridium hathewayi	Clostridium hylemonae	Clostridium kluyveri	Clostridium leptum	Clostridium ljungdahlii	Clostridium methylpentosum	Clostridium nexile	Clostridium novyi	Clostridium perfringens	Clostridium phytofermentans	Clostridium saccharolyticum	Clostridium scindens	Clostridium sp. 7_2_43FAA	Clostridium sp. M62/1	Clostridium sp. SS2/1
4108CC	TRT0h	0.000102544	0.000125151	0.00018691	7.39251e-05	0.000246153	5.67256e-05	0.000124871	0.000752582	0.000545442	0.000891855	0.000399503	4.50263e-05	0.000228814	0.000363613	8.22219e-05	6.16664e-05	0.000240932	0.000113078	0.000111494	0.000121655	0.000836482	0.000138854	0.000417542	0.000112892	4.16236e-05	0.000615499	0.00010068	0.000600117	0.000104782	4.40008e-05	0.000291039	0.000159363	0.000799379	0.000141977	7.61158e-05	0.000405982	0.000129113	0.000140905	0.000128413	0.000659546	0.000147198	0.0108446	0.00047478	0.000490022	0.000162766	6.24588e-05	0.000126689	0.000102125
4124CC	TRT0h	0.00201133	0.00161311	0.00231554	0.0012164	0.00104747	0.00173906	0.00277633	0.00152902	0.000557284	0.000802988	0.00793547	0.00228428	0.000670828	0.00156892	0.000946223	0.00248934	0.010873	0.00111161	0.00130443	0.000982583	0.000308391	4.88856e-05	0.00227524	0.00331483	0.000689675	0.00863709	0.00497879	0.00893232	0.00659718	0.000629714	0.00259471	0.00254744	0.0123483	0.00450258	0.00387524	0.00332729	0.00231073	0.00147022	0.00210742	0.0641978	0.00198076	0.0228931	0.0200525	0.0248643	0.00672017	0.000887421	0.00527164	0.0029554
4133CC	TRT0h	0.00124121	0.000570944	0.0012965	0.000677643	0.000443575	0.000947546	0.000900974	0.000987945	0.000513366	0.000749045	0.0022725	0.00127637	0.00034211	0.000825412	0.000365329	0.00182732	0.00470485	0.000565978	0.000614697	0.000646908	0.00194005	0.000287753	0.00286921	0.00108538	0.00048196	0.0150493	0.00297216	0.0148957	0.0267584	0.00160653	0.00106176	0.00222378	0.00744522	0.00252858	0.0025004	0.00283915	0.0008642	0.00186744	0.00102136	0.0192137	0.00240537	0.0243948	0.00955438	0.0113687	0.00360041	0.00217305	0.00210366	0.00136535
4135CC	TRT0h	0.000216284	0.000355751	0.00042866	0.000284552	0.000253898	0.000225687	0.000811522	0.000586079	0.000352698	0.000510972	0.00244861	0.000248769	0.107847	0.317353	0.000241564	0.000121392	0.00116886	0.000320579	0.000309343	0.00019076	0.001402	0.000209078	0.000554449	0.000656179	0.000143497	0.00141653	0.000742522	0.00181307	0.000718096	0.000144108	0.000621129	0.00043672	0.00172221	0.000512682	0.000347324	0.000639204	0.000664606	0.000225565	0.000634929	0.00391131	0.000448444	0.00462476	0.00212241	0.00253459	0.00106151	0.000197599	0.000841687	0.000292978
4143CC	TRT0h	0.00031183	0.000389355	0.000568234	0.000399287	0.000328628	0.00037059	0.000852368	0.000695919	0.000373157	0.000538204	0.00246168	0.000353859	0.0761609	0.0104485	0.000253537	0.000211242	0.00151046	0.000383322	0.000379223	0.000292633	0.00303001	0.00083047	0.00107134	0.000811672	0.000499809	0.00406823	0.0017037	0.00492086	0.00480461	0.000422684	0.000710051	0.000763811	0.00306151	0.000882431	0.000936158	0.000997784	0.000653757	0.000519906	0.000819105	0.00682281	0.000851834	0.0130502	0.00291023	0.00329998	0.00151429	0.00126992	0.000839469	0.000447015
4149CC	TRT0h	0.000885713	0.000869098	0.00145187	0.00082804	0.000710301	0.00111858	0.0027072	0.000953564	0.000469214	0.000778196	0.00848543	0.00108196	0.000419979	0.000990055	0.000647539	0.00108326	0.00375597	0.000946039	0.0010011	0.000736659	0.000648583	0.000132483	0.00187072	0.00275813	0.000480827	0.0125992	0.00282881	0.00997188	0.0239182	0.000445597	0.00193435	0.00156709	0.00647418	0.00237534	0.00148141	0.00221002	0.00202987	0.00085892	0.00208937	0.00843698	0.00160445	0.00996762	0.00774516	0.00946548	0.0028974	0.000981139	0.00260812	0.00117417
4164CC	TRT0h	0.00047482	0.000515916	0.000607949	0.000422585	0.000373649	0.000341367	0.000555714	0.00119654	0.000602758	0.000941205	0.00167996	0.000599352	0.045625	0.00647229	0.000347693	0.000265501	0.0024511	0.000327037	0.00034261	0.000168223	0.00125667	0.000321251	0.000798126	0.00131783	0.000176172	0.00283156	0.00734265	0.00314568	0.00151887	0.000194665	0.000689709	0.000648937	0.00252659	0.000970621	0.000743025	0.00110878	0.000504399	0.00030703	0.000504777	0.00856829	0.000492178	0.00328589	0.00480714	0.00715015	0.00251264	0.000250469	0.000852092	0.000650938
4114CC	TRT6h	0.000123699	0.000836195	0.000728507	0.000499444	0.000342432	0.000345531	0.000252563	0.00165741	0.000457092	0.000756139	0.00129096	0.000925547	0.000244816	0.00241923	0.000383234	0.000253079	0.00273042	0.000630632	0.000607649	0.000235777	0.00594065	0.000823541	0.00137851	0.000969191	0.000139194	0.00636598	0.00105622	0.00904888	0.0104976	0.00106319	0.000571753	0.000773442	0.00882007	0.000997856	0.00137438	0.00186762	0.000327454	0.000953696	0.000327195	0.0334868	0.00122382	0.0186228	0.0041443	0.0051339	0.00282932	0.000980037	0.000849107	0.00122898
4122CC	TRT6h	0.00196381	0.00246134	0.00298524	0.00179913	0.0013712	0.00216988	0.00528341	0.00175465	0.000641787	0.000878198	0.0150791	0.00265557	0.000797408	0.00244315	0.00141973	0.00215486	0.00994735	0.00193903	0.00203626	0.00118618	0.000678012	0.00013457	0.00295823	0.00774641	0.00094874	0.00820223	0.0109449	0.010454	0.00306563	0.000901156	0.00385946	0.00279689	0.0142132	0.00546214	0.00391126	0.00478818	0.00382959	0.00165638	0.00351136	0.0751149	0.00269854	0.0119245	0.0196573	0.0277602	0.00778573	0.00118769	0.00708222	0.00314801
4125CC	TRT6h	0.000610523	0.000788563	0.00124188	0.000740721	0.000646933	0.000599824	0.00183757	0.00108028	0.000600687	0.000873205	0.00579401	0.000651506	0.000432871	0.00460157	0.000562292	0.00039961	0.00310253	0.000745768	0.000735975	0.000533	0.00159637	0.000271957	0.00176259	0.00182385	0.000435545	0.00683948	0.00500558	0.00773365	0.0089081	0.00074676	0.00151643	0.00152657	0.00483509	0.00115043	0.00115155	0.00223929	0.00137644	0.000886406	0.00140038	0.0223314	0.0015361	0.00938286	0.00637568	0.00848002	0.00230922	0.00131815	0.00166013	0.000897924
4134CC	TRT6h	0.00107811	0.00144497	0.00202409	0.00131284	0.000959625	0.00136721	0.0043498	0.00129205	0.000548117	0.000763039	0.0142424	0.00129352	0.000388063	0.00110393	0.00108462	0.000786134	0.00552176	0.0014885	0.00154574	0.000931911	0.00366459	0.000420746	0.00220073	0.00325098	0.000722308	0.00712594	0.00447711	0.00853346	0.00559979	0.000788793	0.00293318	0.00210177	0.0074534	0.00239514	0.00198007	0.00340872	0.00303326	0.00106523	0.00282988	0.0312159	0.00217308	0.0100022	0.011018	0.0134247	0.00438375	0.000996926	0.00345799	0.0017459
4140CC	TRT6h	0.00214833	0.00121772	0.00183257	0.00103756	0.000852062	0.00165788	0.00144112	0.00131346	0.000526531	0.000695224	0.00350204	0.00209674	0.000973209	0.0121179	0.000827963	0.00227208	0.010329	0.000738081	0.000804255	0.000613678	0.000235779	3.21754e-05	0.00181915	0.00247594	0.000598958	0.00663843	0.00519796	0.00800959	0.00294438	0.000469344	0.00190825	0.00240755	0.0134471	0.0049881	0.00517803	0.00270742	0.00114776	0.0012426	0.00143057	0.0768402	0.00159053	0.00615918	0.0218807	0.0249161	0.0110105	0.000548415	0.00382184	0.00241159
4144CC	TRT6h	0.00083254	0.000609641	0.00096833	0.000575556	0.000440146	0.000794195	0.00116145	0.00109792	0.000491737	0.000713835	0.0035701	0.00124303	0.00106691	0.00209574	0.000422851	0.00108501	0.00368168	0.00051806	0.000548938	0.00036624	0.00174046	0.000610232	0.00103009	0.00133018	0.000324352	0.00389433	0.00182884	0.00417337	0.00382017	0.00027525	0.00107624	0.00111956	0.00579294	0.00198041	0.00254474	0.00146475	0.000926146	0.000640013	0.000932854	0.0317678	0.000831739	0.0039811	0.00813186	0.0088956	0.00393858	0.000380287	0.00203343	0.00102443
4146CC	TRT6h	0.000535463	0.000610914	0.000967261	0.000662141	0.000392682	0.00064505	0.0014624	0.000894592	0.000378283	0.000554438	0.00408885	0.000603063	0.0226779	0.0034891	0.000435566	0.000351772	0.00258661	0.000641641	0.000603467	0.00049545	0.00456362	0.00136909	0.00187872	0.0014358	0.00108353	0.00804433	0.00324476	0.00966404	0.0102662	0.000875842	0.00114144	0.00137331	0.00592634	0.00158329	0.00179304	0.0018196	0.00109138	0.00099265	0.00141588	0.0136182	0.0015492	0.0266183	0.00514385	0.00601287	0.00276255	0.00270952	0.00146913	0.000749119
4154CC	TRT6h	0.000319718	0.000549781	0.000738753	0.000502789	0.000488976	0.000354427	0.00076638	0.000770795	0.000742294	0.00105467	0.00233931	0.000298124	0.000222719	0.000529148	0.000385288	0.000210785	0.00260627	0.000411997	0.000440891	0.000314516	0.00227038	0.000373311	0.00144896	0.000695783	0.000298343	0.00752995	0.000748457	0.00907342	0.00998492	0.000284179	0.000848167	0.00115534	0.00433477	0.000620072	0.000916316	0.00111311	0.000671784	0.000464715	0.000621864	0.00971958	0.00100475	0.0955854	0.00511256	0.00553789	0.00182988	0.00202029	0.000797285	0.000838069
4117CC	TRT12h	0.000627896	0.000865816	0.00147719	0.00104004	0.000546312	0.000838363	0.00175457	0.00123024	0.000425807	0.000602286	0.00573134	0.00121562	0.000854882	0.0146859	0.000597532	0.000444762	0.00362655	0.000892258	0.000846623	0.000768188	0.000625519	0.00020708	0.00252198	0.00162123	0.000503172	0.00573978	0.00282283	0.0110019	0.00176188	0.00155034	0.0017781	0.00205191	0.00821096	0.00166217	0.00216974	0.00316848	0.00159633	0.00154428	0.00151683	0.0838539	0.00227141	0.0245457	0.00866849	0.00953788	0.00487925	0.00220866	0.00200568	0.00137398
4126CC	TRT12h	0.000612383	0.000670879	0.000777978	0.000488516	0.000448489	0.000590438	0.00125939	0.000652411	0.000298117	0.000389762	0.00399119	0.000722574	0.00028274	0.000830523	0.00040143	0.000676829	0.00275306	0.000529393	0.000559375	0.000349889	0.00525189	0.000701942	0.000917378	0.00130838	0.000283899	0.00238942	0.00162457	0.00280136	0.00073826	0.000204849	0.0010516	0.00083601	0.00381517	0.00134616	0.0011682	0.00130235	0.00132808	0.000459616	0.0010975	0.013928	0.000724969	0.0112637	0.00525792	0.00633031	0.00231956	0.000333894	0.00161777	0.00083601
4128CC	TRT12h	0.000835535	0.000894848	0.00131	0.00084213	0.000661877	0.000751632	0.00180027	0.00102417	0.000523509	0.000660042	0.00524579	0.000866327	0.00123758	0.0310402	0.000585442	0.000646153	0.0044676	0.000756917	0.000763687	0.000523553	0.00169549	0.000528226	0.00180939	0.00164329	0.000481536	0.00512865	0.00836208	0.00715005	0.00249704	0.000772597	0.00149431	0.00157791	0.0061077	0.00151929	0.00154655	0.00231133	0.00128977	0.000997139	0.00175192	0.057312	0.00154751	0.0111363	0.00941486	0.0119142	0.00359136	0.00127907	0.00193885	0.00120194
4139CC	TRT12h	0.000596448	0.000620748	0.000966266	0.000613518	0.000448842	0.000915257	0.000606088	0.000854608	0.000329653	0.000404761	0.00131841	0.00101175	0.000407071	0.000975002	0.000460289	0.000478866	0.00408266	0.00041661	0.000403858	0.00037996	0.00432073	0.000680393	0.00172448	0.000976508	0.000351543	0.00486788	0.00510807	0.00810115	0.00347717	0.000893568	0.000982935	0.00190984	0.00648572	0.00183533	0.00285873	0.00208375	0.000500153	0.00108435	0.000622254	0.0420525	0.00147837	0.01438	0.00939767	0.0104711	0.00565802	0.00128166	0.00140316	0.00113285
4145CC	TRT12h	0.000446222	0.000486399	0.000960796	0.000628393	0.000359561	0.000491688	0.000889189	0.0011094	0.000573365	0.000701017	0.00278189	0.000531255	0.000196207	0.000584452	0.000366376	0.000300567	0.00256412	0.000530848	0.000490468	0.000392618	0.00249374	0.000425981	0.00185985	0.000883493	0.00129666	0.00556206	0.00129239	0.00803545	0.00413439	0.000943301	0.000950116	0.00143743	0.00653323	0.00115639	0.00129869	0.00184215	0.000769878	0.00105559	0.000904548	0.0218947	0.00151697	0.0346878	0.00554924	0.00596627	0.00311613	0.00199503	0.00123787	0.000719325
4147CC	TRT12h	0.000580872	0.00100359	0.00161809	0.00102592	0.000684383	0.000958924	0.00314921	0.00114572	0.000592957	0.000954983	0.00991396	0.000902702	0.000303178	0.000952882	0.00071696	0.000470267	0.00309982	0.00121718	0.00114861	0.000795513	0.000703561	8.93244e-05	0.0022247	0.00246141	0.000543828	0.0130133	0.00347078	0.0110008	0.0245598	0.000797089	0.00220395	0.00173079	0.0057433	0.00169244	0.00106191	0.00247324	0.00251238	0.00101961	0.00289359	0.0250807	0.00196934	0.0120995	0.00605357	0.00741156	0.00314921	0.00112917	0.00239626	0.00114073
4158CC	TRT12h	0.000463775	0.000679319	0.00100439	0.000680763	0.000418451	0.000633956	0.00161849	0.000861514	0.000363609	0.000466584	0.00513761	0.000684624	0.000190815	0.000519904	0.000467403	0.000319689	0.00269302	0.00068049	0.000701397	0.000458665	0.00721141	0.00222089	0.00142198	0.00125855	0.000377651	0.00335755	0.00159973	0.00589821	0.00106711	0.000691138	0.00134187	0.00118495	0.00456356	0.00121264	0.00132404	0.00161764	0.00136979	0.000773908	0.00121155	0.0181412	0.00132743	0.0146982	0.00547539	0.0060111	0.00278897	0.000964645	0.00148942	0.000844976
4159CC	TRT12h	0.000558375	0.000753664	0.00121731	0.000795207	0.000532564	0.000628025	0.00170127	0.00117246	0.000667329	0.000897891	0.00513467	0.00051616	0.000266842	0.000755903	0.000592584	0.000266338	0.00340865	0.00072399	0.000773372	0.000469185	0.00425632	0.00202769	0.00178464	0.00120583	0.00122766	0.00667357	0.00282077	0.00728917	0.00730815	0.000413477	0.0014776	0.00149809	0.0069244	0.00134238	0.000896547	0.00164142	0.00120359	0.000695548	0.00174819	0.0131974	0.00129524	0.0608688	0.00705872	0.00780438	0.00289837	0.00089358	0.00134826	0.000906457
4168CC	TRT12h	0.00109076	0.00142137	0.00182923	0.00118623	0.000817209	0.0013141	0.00343876	0.00136945	0.000529501	0.000686335	0.0118655	0.00152779	0.000563185	0.00121627	0.00101288	0.000764645	0.00604014	0.00124738	0.0013407	0.00080455	0.00160116	0.000276336	0.00172989	0.00282773	0.000627335	0.00490175	0.00623602	0.00670051	0.000985628	0.00043317	0.00276701	0.0019498	0.00949434	0.00299936	0.00291076	0.00291676	0.00311543	0.00095602	0.00339735	0.0646324	0.00156877	0.00406609	0.012713	0.015	0.00627163	0.000547952	0.00338555	0.00176336
[truncated: 90 more columns]

## Sheet: archaeal phylum
DATASET S7 Archaeal phylum detected among different treatments
phylum	Treatment	Crenarchaeota	Euryarchaeota	Thaumarchaeota	Others
4124CC	TRT0h	0.0495267	0.942577	0.00531247	0.00258379
4108CC	TRT0h	0.103421	0.886158	0.00600362	0.00441776
4133CC	TRT0h	0.0571236	0.937254	0.00371078	0.00191162
4143CC	TRT0h	0.057675	0.930856	0.00710867	0.00435998
4164CC	TRT0h	0.0523846	0.937151	0.00748351	0.00298072
4149CC	TRT0h	0.053333	0.93807	0.00567433	0.00292314
4135CC	TRT0h	0.0641616	0.92609	0.00407657	0.00567175
4140CC	TRT6h	0.0567323	0.937129	0.00276579	0.00337291
4154CC	TRT6h	0.0504635	0.945628	0.00215485	0.00175395
4144CC	TRT6h	0.0613395	0.930934	0.00402097	0.0037056
4125CC	TRT6h	0.0446037	0.945841	0.00812921	0.00142618
4146CC	TRT6h	0.0572618	0.933932	0.00622125	0.00258488
4114CC	TRT6h	0.0643818	0.924407	0.0086483	0.00256246
4134CC	TRT6h	0.0435596	0.945341	0.0100994	0.00100026
4122CC	TRT6h	0.047211	0.944942	0.00604011	0.00180687
4139CC	TRT12h	0.0623694	0.932657	0.00278524	0.0021884
4128CC	TRT12h	0.0480152	0.943698	0.00687803	0.00140836
4117CC	TRT12h	0.0418317	0.944289	0.00519051	0.0086893
4145CC	TRT12h	0.0507115	0.942512	0.00474362	0.00203298
4158CC	TRT12h	0.0466891	0.94421	0.00766805	0.00143328
4126CC	TRT12h	0.0556901	0.936879	0.00467563	0.00275528
4168CC	TRT12h	0.0415394	0.950316	0.00641417	0.00173081
4147CC	TRT12h	0.0409384	0.952448	0.00614077	0.000472367
4159CC	TRT12h	0.0491095	0.942201	0.00652775	0.00216151

## Sheet: archaeal genera
DATASET S9 Archaeal genera detected among different treatments
phylum	Treatment	Crenarchaeota	Crenarchaeota	Crenarchaeota	Euryarchaeota	Euryarchaeota	Euryarchaeota	Euryarchaeota	Euryarchaeota	Euryarchaeota	Euryarchaeota	Euryarchaeota	Euryarchaeota	Euryarchaeota	Euryarchaeota	Euryarchaeota	Euryarchaeota	Euryarchaeota	Euryarchaeota	Euryarchaeota	Euryarchaeota	Euryarchaeota	Euryarchaeota	Thaumarchaeota	Others
family	Treatment	Desulfurococcaceae	Desulfurococcaceae	Sulfolobaceae	Halobacteriaceae	Halobacteriaceae	Halobacteriaceae	Methanobacteriaceae	Methanocaldococcaceae	Methanocellaceae	Methanosarcinaceae	Methanococcaceae	Methanocorpusculaceae	Methanomicrobiaceae	Methanomicrobiaceae	Methanopyraceae	Methanosaetaceae	Methanosarcinaceae	Methanobacteriaceae	Methanospirillaceae	Methanobacteriaceae	Picrophilaceae	Thermoplasmataceae	Nitrosopumilaceae	Others
genus	Treatment	Desulfurococcus	Staphylothermus	Sulfolobus	Haloferax	Halorubrum	Haloterrigena	Methanobrevibacter	Methanocaldococcus	Methanocella	Methanococcoides	Methanococcus	Methanocorpusculum	Methanoculleus	Methanoplanus	Methanopyrus	Methanosaeta	Methanosarcina	Methanosphaera	Methanospirillum	Methanothermobacter	Picrophilus	Thermoplasma	Nitrosopumilus	Others
4124CC	TRT0h	0.00371873	0.00420168	0.00668888	0.00439486	0.00169033	0.00823433	0.2068	0.0246305	0.00941756	0.0167826	0.0840578	0.0999227	0.0228436	0.0295325	0.00569883	0.0168792	0.128634	0.0491886	0.0185212	0.0120014	0.00154545	0.00772723	0.00335652	0.233531
4108CC	TRT0h	0.000906208	0.00509742	0.0421386	0.00441776	0.003285	0.00623018	0.225986	0.0437245	0.00600362	0.0126869	0.0749887	0.0623018	0.0182374	0.00906208	0.00305845	0.0056638	0.0834844	0.0587902	0.0061169	0.0156321	0.0150657	0.00770276	0.00351155	0.285908
4133CC	TRT0h	0.00292365	0.00517261	0.0136062	0.00652198	0.00146182	0.00944563	0.168897	0.030361	0.00719667	0.0233892	0.105814	0.0812999	0.0222647	0.0387946	0.0056224	0.00944563	0.144496	0.0479028	0.0178792	0.0138311	0.00179917	0.0104577	0.00191162	0.229506
4143CC	TRT0h	0.00274868	0.00331738	0.0136486	0.00582911	0.00701389	0.00549737	0.123217	0.023743	0.00829345	0.0184825	0.108147	0.104877	0.0221317	0.0271551	0.00379129	0.0214208	0.119283	0.0492394	0.0232216	0.0126534	0.00274868	0.00871997	0.00521302	0.279608
4164CC	TRT0h	0.00107813	0.00342466	0.0138255	0.00462963	0.00545408	0.00716641	0.216705	0.0232116	0.00837139	0.0144597	0.0917681	0.0794013	0.0228945	0.0192161	0.00456621	0.0118595	0.126649	0.0518138	0.0158549	0.00932268	0.00304414	0.00691273	0.00659564	0.251776
4149CC	TRT0h	0.00257924	0.00429873	0.00954319	0.00381154	0.000831088	0.00478592	0.128561	0.0196595	0.0099444	0.0195736	0.100246	0.121654	0.0279704	0.0308936	0.00495787	0.0294607	0.131599	0.0379435	0.0166218	0.016937	0.00220668	0.00819625	0.0038402	0.263885
4135CC	TRT0h	0.000531726	0.00531726	0.0106345	0.00389933	0.00903935	0.00514002	0.102269	0.0198511	0.00957107	0.0124069	0.177242	0.105459	0.0365119	0.0179015	0.0067352	0.0202056	0.0992556	0.0347395	0.0205601	0.0164835	0.00141794	0.00567175	0.00141794	0.277738
4140CC	TRT6h	0.00539665	0.00620615	0.00762277	0.00499191	0.0020912	0.00978144	0.193672	0.0230032	0.00789261	0.0183486	0.124663	0.0810173	0.0238802	0.0295467	0.00681328	0.00937669	0.123988	0.054911	0.0157178	0.00802752	0.000539665	0.0116028	0.00155154	0.229358
4154CC	TRT6h	0.000751691	0.00541218	0.0125282	0.00370834	0.00170383	0.00962165	0.247407	0.0192934	0.00801804	0.0149837	0.0722125	0.0899524	0.0241543	0.0258582	0.00170383	0.0176898	0.116562	0.047557	0.0113756	0.0159359	0.00115259	0.0082686	0.0015535	0.242596
4144CC	TRT6h	0.0042575	0.00678046	0.0101313	0.00504593	0.00327197	0.00816021	0.156463	0.0329168	0.010289	0.0171088	0.086648	0.0967399	0.0238105	0.0316947	0.00567667	0.0138763	0.13486	0.0471873	0.0196318	0.0117475	0.00279891	0.00957937	0.00244412	0.25888
4125CC	TRT6h	0.00106963	0.00374372	0.00638214	0.00474204	0.00221058	0.00559775	0.155025	0.0177916	0.0133704	0.0210005	0.0835027	0.119763	0.0269191	0.0314829	0.00263843	0.0234963	0.118337	0.0466717	0.0148322	0.0167576	0.00153314	0.00713089	0.0056334	0.270368
4146CC	TRT6h	0.0037678	0.00622125	0.0117853	0.00648412	0.00389923	0.00403067	0.117853	0.0223439	0.00893757	0.0219496	0.0949836	0.116627	0.0291785	0.0355312	0.0067908	0.0205476	0.116977	0.0506024	0.0201095	0.018138	0.00127054	0.00819277	0.00398686	0.269792
4114CC	TRT6h	0.00192184	0.00256246	0.0115311	0.0108905	0.000320307	0.00352338	0.173286	0.0224215	0.00512492	0.0269058	0.180974	0.0608584	0.0727098	0.00352338	0.00800769	0.00224215	0.12524	0.0246637	0.0176169	0.0237028	0.0118514	0.0253043	0.00512492	0.179693
4134CC	TRT6h	0.00177465	0.0040333	0.00664688	0.00551755	0.000709861	0.0035493	0.135035	0.0192953	0.012229	0.0164559	0.0805046	0.134841	0.0319437	0.0338152	0.00322664	0.0316533	0.113578	0.0406557	0.0116159	0.0177142	0.00322664	0.00448503	0.00684047	0.280653
4122CC	TRT6h	0.00400093	0.00371699	0.00412999	0.00542061	0.00136806	0.00782117	0.145531	0.018998	0.0108412	0.0219664	0.0800186	0.13345	0.0276709	0.0349759	0.0082858	0.0247799	0.120209	0.0435714	0.0153326	0.0136032	0.0014455	0.00480112	0.00371699	0.264345
4139CC	TRT12h	0.00228787	0.0136278	0.0132299	0.00318313	0.00278524	0.00755993	0.174575	0.0165125	0.0100468	0.0118373	0.176664	0.0947976	0.0212872	0.0286482	0.00527206	0.0104446	0.106734	0.0546106	0.0149209	0.00666468	0.000596837	0.00606784	0.00228787	0.215359
4128CC	TRT12h	0.00163763	0.00334076	0.00563343	0.00347177	0.00347177	0.0090397	0.169593	0.0203066	0.0154592	0.0194878	0.0816848	0.111555	0.0275121	0.0313442	0.00406131	0.0219442	0.12089	0.0448382	0.0142801	0.0150334	0.00150662	0.00953098	0.00484737	0.259531
4117CC	TRT12h	0.00173017	0.00565189	0.00676689	0.00642085	0.0020762	0.00603637	0.123765	0.0254527	0.0116114	0.0178015	0.123688	0.122381	0.0282979	0.0309508	0.00330655	0.0209927	0.113461	0.0399093	0.019301	0.0178015	0.00134569	0.00961206	0.00403706	0.257603
4145CC	TRT12h	0.00361419	0.00700248	0.00824486	0.00948724	0.00350124	0.00858369	0.150215	0.0211204	0.0103908	0.0185227	0.101649	0.100181	0.0291394	0.0303817	0.00214592	0.0224757	0.116783	0.0426926	0.0189745	0.0166027	0.00112943	0.0128755	0.00384007	0.260447
4158CC	TRT12h	0.00128995	0.0055898	0.00573312	0.0064856	0.00157661	0.0073814	0.138634	0.0187043	0.0103913	0.0179877	0.0863552	0.113731	0.0332879	0.035187	0.00365487	0.0288806	0.121972	0.0413502	0.014082	0.0189551	0.0008958	0.0082772	0.00455067	0.275047
4126CC	TRT12h	0.00400768	0.0100192	0.00784838	0.00609502	0.00217083	0.00576104	0.147783	0.0216248	0.0110211	0.0212908	0.0784003	0.125741	0.0259664	0.0285547	0.00935126	0.0213743	0.115221	0.0407448	0.0159472	0.0166987	0.00225432	0.00684646	0.00267179	0.272606
4168CC	TRT12h	0.000814498	0.00376705	0.00692323	0.00386887	0.00152718	0.0105885	0.145388	0.01629	0.0100794	0.0217878	0.0884749	0.144879	0.0313582	0.0326817	0.00437793	0.0252494	0.113826	0.0426593	0.0155773	0.0129302	0.00101812	0.00539605	0.00346162	0.257076
4147CC	TRT12h	0.00110219	0.00582585	0.00535349	0.00409384	0.00299165	0.00535349	0.110219	0.0190521	0.012439	0.0198394	0.108329	0.132735	0.0319635	0.0284994	0.00409384	0.0362148	0.113525	0.0421981	0.0228311	0.019367	0.00157456	0.00724295	0.00299165	0.262163
4159CC	TRT12h	0.00449594	0.00380425	0.00799758	0.00376102	0.00293965	0.00683036	0.156104	0.0250735	0.0119315	0.0182431	0.0935501	0.106346	0.0287913	0.0291371	0.00393394	0.0245115	0.113739	0.0469912	0.016341	0.0166436	0.00198859	0.00834342	0.00553346	0.262969

[truncated: 3 more sheets: archaeal species, DE genes, genes expressed in A and B]
